# Supplementary material for: Ovine prenatal growth-restriction and sex influence fetal adipose tissue phenotype and impact postnatal lipid metabolism and adiposity in vivo from birth until adulthood
Source: PLoS One. 2020 Feb 14;15(2):e0228732. doi: 10.1371/journal.pone.0228732 (PMC7021317; doi:10.1371/journal.pone.0228732)
Supplement: S1 Table — (XLSX) [file pone.0228732.s001.xlsx]

## Sheet: Expt1,Fetal study
Mat-fet ID	Diet	Diet/growth cat	Delta mat wt	Delta mat BCS	Mat carcass wt	Mat insulin	Mat gluc	Mat NEFA	F-Gender	Growth-sex cat	Gest Age	Fetal.Wt at necropsy	Total Placentome Wt	Fetal:placentome wt	Brain:liver wt	Fetal Insulin	Fet PRF g	Fet PRF, g/kg fetus	Unilocular VD%	Mass of unilocular,g	Rel uniloc fat mass,g/kg	Largest uni cell	Multilocular VD%	Mass of multilocular,g	Rel multilocul fat mass, g/kg	PPAR/18s	G3PDH/18s	LPL/18s	FAS/18s	HSL/18s	Leptin/18s	Adip/18s	IGF-1/18s	IGF-2/18s	IGF-1R/18s	IGF-2R/18s	UCP-1/18s
#1	Control	Control	7.8	0	36.75	0.77562	2.63984	0.4175	M	Control-M	131	4865	569.1	8.54859	0.24471	0.66303	27.9	5.73484	48	13.392	2.75272	603	52	14.508	2.98212	9.607	22.012	25.127	21.942	21.083	27.738	20.728	19.101	20.141	24.266	23.795	28.837
#2	Control	Control	9.68	0	39.79	0.9174	2.61987	0.5565	M	Control-M	130	5100	531.6	9.59368	0.249271	0.40032	23.85	4.67647	38.9	9.27765	1.81915	506	61.1	14.5724	2.85732	12.625	25.753	16.223	13.956	18.687	20.025	22.208	22.466	21.548	22.144	22.274	20.412
#3	Control	Control	11.94	0	39	0.520416	3.06049	0.1915	M	Control-M	129	5450	639.7	8.52	0.253787	0.557112	18.88	3.464	41.1	7.75968	1.42379	456	58.9	11.1203	2.04043	8.906	21.8	24.765	20.021	21.624	14.354	11.494	12.811	20.444	26.215	25.238	24.427
#4	Control	Control	12.385	0	37	0.927825	3.33796	0.23	M	Control-M	133	4978	433	11.497	0.352755	0.42117	23.52	4.725	42	9.8784	1.98441	595	58	13.6416	2.74038	14.681	34.756	15.757	13.49	28.198	20.418	16.48	18.128	20.625	23.922	33.555	36.021
#5	Control	Control	12.315	0	37	1.1405	3.40178	0.0845	M	Control-M	134	6160	514.2	11.98	0.271493	0.373215	20.59	3.343	30.7	6.32113	1.02616	488	69.3	14.2689	2.31637	11.669	26.369	9.419	3.333	30.655	22.667	9.146	30.445	13.337	27.602	24.451	52.331
#6	Control	Control	7.77	0	37	1.89735	3.31576	0.1305	M	Control-M	133	5335	563.7	9.464	0.267174	0.762276	20.84	3.906	36.7	7.64828	1.4336	499	63.3	13.1917	2.47267	11.494	20.259	21.101	21.412	28.336	20.31	12.131	16.3	15.777	34.96	30.738	25.843
#7	Control	Control	6.225	0	35	1.67384	4.02053	0.075	M	Control-M	129	4882	408.6	11.948	0.275543	0.54627	22.589	4.627	44.4	10.0295	2.05439	561	55.6	12.5595	2.57261	12.787	30.654	38.438	29.417	23.394	19.557	21.66	14.452	24.128	28.782	29.751	33.899
#8	Control	Control	11.58	0	38	0.684714	3.2131	0.093	M	Control-M	130	4774	559.9	8.527	0.33506	0.638844	18.6054	3.898	37.3	6.93981	1.45367	492	62.7	11.6656	2.44357	15.622	39.419	47.884	45.692	45.891	18.17	28.598	35.464	46.394	43.795	41.16	52.92
#9	Control	Control	11.995	0	42	1.03708	3.52941	0.108	M	Control-M	130	5180	517.9	10.002	0.316465	0.394065	21.6062	4.172	49.6	10.7167	2.06886	618	50.4	10.8895	2.10222	18.104	42.813	29.75	23.789	26.278	20.561	24.41	34.461	37.77	38.363	29.579	45.244
#10	Control	Control	8.96	0	26.3	0.95076	3.40954	0.485	F	Control-F	131	4482	526.6	8.5112	0.32295	0.310665	30.7006	6.84975	35.8	10.9908	2.45221	521	64.2	19.7098	4.398	6.874	20.628	15.56	16.876	17.9	14.4	14.431	13.936	16.27	25.901	26.529	19.669
#11	Control	Control	7.82	0	26.6	0.49623	3.21976	0.213	F	Control-F	130	4307	530.1	8.12488	0.289706	0.823158	28.3724	6.58751	41.3	11.7178	2.72064	557	58.7	16.6546	3.86687	11.499	26.062	32.834	21.513	16.417	35.297	24.612	14.971	28.169	22.539	32.084	29.36
#12	Control	Control	8.68	0	23.4	0.62967	3.06992	0.318	F	Control-F	130	4338	528.54	8.20752	0.318154	0.502485	24.9155	5.74355	37.1	9.24365	2.13086	495	62.9	15.6718	3.61269	11.696	20.504	27.024	18.458	16.642	18.522	22.929	15.899	21.49	29.872	30.96	19.567
#13	Control	Control	5.29	0	23.1	0.51708	3.2697	0.344	F	Control-F	129	4300	533.5	8.05998	0.209878	0.718908	29.7716	6.92363	46.9	13.9629	3.24718	498	53.1	15.8087	3.67645	9.975	23.935	15.753	20.825	20.572	20.816	10.383	39.888	12.79	25.689	26.559	39.158
#14	Control	Control	9.86	0	34.48	0.92574	2.54994	0.435	F	Control-F	131	4372	512.9	8.52408	0.259512	0.42951	26.63	6.09103	40.7	10.8384	2.47905	477	59.3	15.7916	3.61198	9.366	21.403	17.922	8.513	21.23	20.664	14.807	10.106	12.782	20.995	28.841	23.389
#15	Control	Control	12.91	0	35.42	0.46287	2.6798	0.484	F	Control-F	130	4110	428.1	9.60056	0.355489	0.32109	26.08	6.3455	32.2	8.39776	2.04325	494	67.8	17.6822	4.30225	9.737	25.419	19.868	15.076	24.587	24.877	20.749	20.671	24.616	28.252	31.295	27.205
#16	Control	Control	17.81	0	43.57	1.18845	2.95006	0.183	F	Control-F	130	4384	545.3	8.03961	0.254828	0.77562	24.77	5.65009	37.8	9.36306	2.13573	496	62.2	15.4069	3.51436	12.384	22.745	37.143	32.139	24.586	26.171	17.163	18.402	21.224	27.728	24.734	12.941
#17	Control	Control	5.98	0	35.97	0.60882	3.06992	0.638	F	Control-F	132	4517	499.9	9.03581	0.301357	0.60882	23.07	5.10737	33.3	7.68231	1.70075	475	66.7	15.3877	3.40662	13.033	24.051	26.919	21.999	16.938	20.883	18.357	18.536	15.662	35.119	28.213	34.724
#18	Control	Control	8.94	0	36.47	0.66303	2.5	0.4725	F	Control-F	130	4648	485	9.58351	0.314446	0.45036	23.58	5.07315	37.1	8.74818	1.88214	488	62.4	14.7139	3.16565	11.411	25.994	30.295	22.346	27.26	30.454	24.872	20.128	22.919	23.096	28.97	23.985
#19	Control	Control	6.52	0	35.58	0.55461	2.14761	0.635	F	Control-F	129	5100	603.8	8.44651	0.275736	0.82566	29.98	5.87843	37.6	11.2725	2.21029	523	62.4	18.7075	3.66814	11.224	27.927	18.44	19.684	20.115	30.316	23.12	21.921	22.189	21.626	21.123	20.3
#20	Control	Control	10.41	0	35.68	0.5421	2.57991	0.693	F	Control-F	131	4115	420.7	9.78132	0.325661	0.417	25.59	6.21871	34.7	8.87973	2.15789	491	65.3	16.7103	4.06082	13.958	41.07	18.803	6.312	25.778	29.09	19.951	13.043	19.658	59.313	39.904	56.921
#21	Control	Control	8.87	0	37.44	0.53376	2.55993	0.3665	F	Control-F	133	3904	347.5	11.2345	0.451902	0.22518	17.42	4.46209	34.9	6.07958	1.55727	624	65.1	11.3404	2.90482	11.386	32.25	13.918	9.132	27.775	25.843	18.101	12.202	12.95	32.094	28.215	48.1
#22	Control	Control	7.65	0	37.39	0.85068	2.79967	0.2455	F	Control-F	131	3896	361	10.7922	0.346535	0.43368	24.92	6.3963	46.9	11.6875	2.99987	532	53.1	13.2325	3.39644	11.667	26.513	24.6	19.814	19.875	26.129	25.191	19.2	21.971	64.529	44.945	30.536
#23	Control	Control	11.62	0	37.27	0.80064	2.44007	0.1605	F	Control-F	132	4208	382.1	11.0128	0.262349	0.4587	27.39	6.50903	50.7	13.8867	3.30008	484	49.3	13.5033	3.20895	14.438	33.127	33.363	28.516	30.88	34.292	22.6	12.496	23.603	38.285	38.6	33.451
#24	Control	Control	11.59	0	40	1.05418	3.67647	0.1605	F	Control-F	133	4966	466	10.657	0.356462	0.678459	23.37	4.706	37.6	8.78712	1.76946	492	62.4	14.5829	2.93654	17.961	34.796	26.161	12.755	20.511	27.401	27.859	19.234	20.058	22.96	22.043	66.583
#25	Control	Control	10.92	0	39	0.907809	3.16315	0.3535	F	Control-F	127	4836	451.2	10.718	0.245484	0.461619	19.88	4.111	38.7	7.69356	1.59089	512	61.3	12.1864	2.51994	6.777	17.33	15.237	14.154	11.992	8.523	8.289	35.365	27.46	21.056	24.125	12.013
#26	Control	Control	10.895	0	42	0.497481	3.37958	0.114	F	Control-F	130	5180	690.3	7.504	0.237895	0.611322	24.1498	4.662	52	12.5579	2.4243	538	48	11.5919	2.23782	13.828	24.917	35.256	24.837	19.261	24.433	18.324	17.607	27.87	23.09	23.129	16.259
#27	Control	Control	10.15	0	40	1.0179	3.67647	0.1653	F	Control-F	131	4778	500.06	9.554	0.317206	0.521667	18.3038	3.83	43.8	8.01706	1.67791	519	56.2	10.2867	2.15294	11.714	30.729	21.634	17.779	25.068	18.154	16.978	47.955	32.989	18.87	15.345	33.482
#28	Control	Control	12.49	0	44	2.25639	3.73196	0.0635	F	Control-F	129	4490	512.8	8.756	0.325252	0.73809	20.9513	4.666	52	10.8947	2.42643	601	48	10.0566	2.23978	13.032	29.753	27.303	19.15	38.853	35.75	19.61	20.731	29.854	29.886	29.165	59.061
#29	ON	FGR-ON	*	0.75	45.7	1.37193	3.63485	0.134	M	FGR-M	129	3668	286.87	12.7863	0.310157	0.356952	22.4418	6.11827	44.7	10.0315	2.73486	556	55.3	12.4103	3.3834	13.077	29.513	15.399	27.173	39.367	14.465	16.603	16.069	23.242	29.796	22.852	36.183
#30	ON	FGR-ON	29.82	0.75	54.94	1.11756	3.25749	0.0745	M	FGR-M	133	1884	191.1	9.85871	0.226	*	11.22	5.955	41.3	4.63386	2.45959	506	58.7	6.58614	3.49583	16.342	40.337	14.614	5.153	31.063	23.224	19.197	17.044	14.097	45.657	40.354	57.029
#31	ON	FGR-ON	32.95	0.75	55.43	1.76391	2.98002	0.2365	M	FGR-M	132	3533	276.7	12.7683	0.341	0.25437	18.63	5.273	43.1	8.02953	2.27272	501	56.9	10.6005	3.00042	14.146	37.312	18.103	11.822	39.861	26.357	31.202	14.577	17.276	45.018	42.608	58.388
#32	ON	FGR-ON	26.54	0.5	52.29	3.13167	3.18257	0.108	M	FGR-M	131	3017	242.7	12.431	0.389	0.26271	18.6	6.165	53.3	9.9138	3.28598	562	46.7	8.6862	2.87909	17.231	41.254	27.624	18.176	44.433	30.193	28.558	20.122	18.345	38.732	36.068	64.735
#33	ON	FGR-ON	32.8	0.75	53.22	1.43031	2.56937	0.112	M	FGR-M	133	3504	264.8	13.2326	0.535	0.19599	19.29	5.505	50.2	9.68358	2.76358	561	49.8	9.60642	2.74156	11.818	33.602	24.507	13.933	39.051	25.152	17.112	13.598	20.293	23.375	22.517	50.327
#34	ON	FGR-ON	26.875	0.5	49	2.09501	3.17425	0.067	M	FGR-M	132	3443	242.8	14.18	0.496457	0.392397	13.88	4.031	42.4	5.88512	1.7093	492	57.6	7.99488	2.32207	16.785	40.413	20.636	12.632	23.485	17.663	13.346	19.833	20.378	29.984	30.234	44.336
#35	ON	FGR-ON	31.54	0.75	52	1.97825	3.35738	0.1025	M	FGR-M	130	3034	428.7	7.077	0.34741	0.660945	13.55	4.466	47.3	6.40915	2.11244	510	52.7	7.14085	2.35361	18.593	29.892	57.746	59.299	24.464	31.092	22.11	37.861	41.864	45.548	43.767	28.24
#36	ON	FGR-ON	28	0.75	50	2.3794	4.01221	0.0705	M	FGR-M	132	3644	228.44	15.954	0.477191	0.388227	17.4179	4.78	59.1	10.294	2.82491	593	40.9	7.12392	1.95497	16.475	42.33	29.449	21.795	38.15	24.695	17.476	17.051	26.591	41.154	39.582	52.892
#37	ON	FGR-ON	29.45	0.75	46.1	3.15669	4.16815	0.166	F	FGR-F	131	3344	297.4	11.2441	0.37841	0.580881	22.1578	6.62614	46.9	10.392	3.10766	500	53.1	11.7658	3.51848	10.626	26.349	25.1	16.102	32.252	26.216	18.122	12.873	17.033	29.08	22.62	61.033
#38	ON	FGR-ON	36.13	0.5	51.22	3.10248	3.20755	0.1445	F	FGR-F	130	2324	186.7	12.4478	0.512	0.18348	18.1	7.788	42.2	7.6382	3.28666	435	57.8	10.4618	4.50164	13.393	44.734	11.028	6.251	22.41	23.868	16.407	6.16	12.249	38.184	37.906	54.299
#39	ON	FGR-ON	37.2	0.5	53.85	2.33937	3.24639	0.1175	F	FGR-F	131	3140	282.3	11.1229	0.421	0.55044	22.82	7.268	39.1	8.92262	2.8416	533	60.9	13.8974	4.42592	11.534	39.484	26.497	10.669	48.576	38.677	20.662	12.222	16.578	26.825	24.552	91.372
#40	ON	FGR-ON	25.11	0.5	52.29	1.7097	2.96337	0.083	F	FGR-F	132	2617	170.9	15.313	0.512	0.24186	14.18	5.418	37.1	5.26078	2.01023	519	62.9	8.91922	3.40818	14.32	43.933	16.4	9.978	28.847	32.125	29.151	12.625	13.069	35.987	31.07	104.55
#41	ON	FGR-ON	28.96	0.5	50	2.9411	3.99556	0.0675	F	FGR-F	130	2622	184.4	14.219	0.491479	0.506238	14.66	5.591	50.2	7.35932	2.80676	564	49.8	7.30068	2.78439	22.656	47.471	24.746	20.508	28.792	33.012	17.852	20.759	28.024	53.985	38.402	73.159
#42	ON	FGR-ON	31.63	0.5	51	2.38649	3.91509	0.065	F	FGR-F	132	3380	232.1	14.563	0.360808	0.441603	13.59	4.021	35.8	4.86522	1.43941	594	64.2	8.72478	2.5813	9.705	37.222	11.253	3.743	32.302	13.322	8.055	15.252	18.644	30.256	25.625	93.07
#43	ON	FGR-ON	21.465	0.5	46	1.92946	4.23973	0.109	F	FGR-F	132	3024	210.6	14.359	0.554807	0.327345	13.8	4.563	46	6.348	2.09921	496	54	7.452	2.46429	16.242	45.102	22.889	17.114	21.468	26.104	19.73	9.131	23.14	44.097	36.364	85.91
#44	ON	FGR-ON	32.98	0.75	52	1.33523	3.6737	0.046	F	FGR-F	129	3190	270	11.815	0.46058	0.379887	16.7381	5.248	40.9	6.84588	2.14604	511	59.1	9.89222	3.10101	15.18	31.082	24.516	16.813	40.298	26.418	19.157	11.878	18.555	35.625	41.477	55.074
#45	ON	Non-FGR-ON	28.09	0.5	50.66	3.49446	3.40455	0.152	M	Non-FGR M	129	4985	543.45	9.17288	0.288	0.42951	29.81	5.98	60.7	18.0947	3.62982	544	39.3	11.7153	2.35012	14	24.688	15.988	11.112	30.875	23.088	18.424	15.69	16.444	25.443	29.199	32.838
#46	ON	Non-FGR-ON	30.38	0.5	50.75	1.20096	2.92009	0.153	M	Non-FGR M	130	4176	350.45	11.9161	0.387	0.35028	21.64	5.182	52.4	11.3394	2.71536	512	47.6	10.3006	2.46663	7.437	20.835	10.191	8.901	25.969	16.719	10.89	13.758	22.843	38.875	35.044	16.327
#47	ON	Non-FGR-ON	34.17	0.75	53	3.32683	3.63485	0.09	M	Non-FGR M	130	4193	385.6	10.874	0.440885	0.393648	13.14	3.134	41.8	5.49252	1.30993	512	58.2	7.64748	1.82387	10.555	28.7	23.744	18.965	35.43	20.403	12.533	19.02	23.917	35.718	39.726	28.75
#48	ON	Non-FGR-ON	26.86	0.75	53	1.1626	3.4212	0.285	M	Non-FGR M	132	5920	597	9.916	0.340096	0.184314	25.02	4.226	53.6	13.4107	2.26532	635	46.4	11.6093	1.96103	15.017	29.887	26.635	22.108	23.594	22.419	23.186	21.093	23.196	31.683	28.279	39.567
#49	ON	Non-FGR-ON	30.49	0.5	56	3.45735	3.99556	0.1045	M	Non-FGR M	127	4198	500.7	8.384	0.255944	0.322758	19.85	4.728	57.1	11.3344	2.69994	504	42.9	8.51565	2.0285	11.191	17.018	17.492	21.15	37.318	14.914	12.498	23.361	23.031	56.535	51.66	11.789
#50	ON	Non-FGR-ON	26.06	0.75	48	1.42948	3.97891	0.262	M	Non-FGR M	133	5270	355.4	14.828	0.339824	0.370296	25.0181	4.748	45.8	11.4583	2.17425	546	54.2	13.5598	2.57302	15.515	29.615	22.116	23.307	24.896	32.769	25.665	37.593	19.969	26.653	25.404	72.012
#51	ON	Non-FGR-ON	28.49	0.75	53	1.74515	4.09545	0.299	M	Non-FGR M	129	4280	366.9	11.665	0.33682	0.45036	22.021	5.145	41.3	9.09467	2.12492	488	58.7	12.9263	3.02017	12.014	33.7	21.355	18.418	21.284	23.54	15.217	18.099	27.094	22.847	26.214	32.632
#52	ON	Non-FGR-ON	31.25	0.75	52	2.36064	3.80688	0.101	M	Non-FGR M	131	4582	375.5	12.202	0.298255	0.355284	18.9587	4.138	54.9	10.4083	2.27157	575	45.1	8.55037	1.86608	13.131	26.287	23.265	34.443	24.892	15.781	16.783	21.722	22.942	23.706	26.228	42.796
#53	ON	Non-FGR-ON	*	0.5	42.4	1.15509	3.1798	0.311	F	Non-FGR F	129	3783	256.86	14.7279	0.302792	0.445773	17.2992	4.57288	45.1	7.80194	2.06237	462	54.9	9.49726	2.51051	13.556	30.235	19.099	27.202	41.146	23.222	21.602	19.715	23.043	24.414	25.062	46.105
#54	ON	Non-FGR-ON	31.45	0.5	51.01	1.53456	2.96337	0.514	F	Non-FGR F	130	4745	477.8	9.93093	0.261	0.57129	26.18	5.517	44.9	11.7548	2.47731	544	55.1	14.4252	3.04008	10.335	27.53	18.684	17.675	18.058	26.78	19.876	16.699	23.152	22.145	24.667	48.502
#55	ON	Non-FGR-ON	26.7	0.5	47.62	2.48115	3.4323	0.2305	F	Non-FGR F	131	4520	414.12	10.9147	0.309	0.35445	21.22	4.695	48	10.1856	2.25345	501	52	11.0344	2.44124	10.336	34.454	26.116	19.735	22.53	27.135	26.469	13.956	18.206	33.914	29.389	43.97
#56	ON	Non-FGR-ON	33.4	0.75	56.07	1.93488	3.41842	0.1685	F	Non-FGR F	131	4870	446.4	10.9095	0.214	0.77979	20.59	4.228	48	9.8832	2.0294	605	52	10.7068	2.19852	14.366	35.622	26.368	17.547	29.783	37.425	25.348	21.014	21.766	38.007	41.053	76.326
#57	ON	Non-FGR-ON	28.365	0.5	52	1.78434	3.52109	0.059	F	Non-FGR F	133	4514	362.9	12.439	0.328583	0.501651	18.83	4.171	34.4	6.47752	1.43498	553	65.6	12.3525	2.73648	9.916	28.141	11.697	5.082	41.413	29.051	11.882	16.794	12.28	43.155	40.197	44.65
#58	ON	Non-FGR-ON	34.095	0.75	54	2.56955	3.86792	0.088	F	Non-FGR F	132	4397	443.4	9.917	0.342262	0.546687	17.96	4.085	50	8.98	2.0423	489	50	8.98	2.0423	7.298	23.447	22.492	12.955	37.359	18.322	12.634	17.447	15.873	19.739	23.047	28.333
#59	ON	Non-FGR-ON	32.845	0.75	53	1.5158	3.87902	0.0845	F	Non-FGR F	132	4562	392.4	11.626	0.336485	0.530424	22.4743	4.925	30.9	6.94456	1.52226	478	69.1	15.5297	3.40415	14.259	30.805	37.164	21.947	22.005	30.96	23.489	14.95	20.505	36.554	26.491	32.753
#60	ON	Non-FGR-ON	24.67	0.75	48	1.7514	3.77358	0.1885	F	Non-FGR F	131	5996	490.66	12.219	0.230625	0.424089	26.0955	4.353	48.2	12.578	2.09774	519	51.8	13.5175	2.25441	11.911	35.593	24.49	12.347	24.014	23.454	17.621	13.342	31.627	38.042	35.763	41.027
