# Supplementary material for: Ovine prenatal growth-restriction and sex influence fetal adipose tissue phenotype and impact postnatal lipid metabolism and adiposity in vivo from birth until adulthood
Source: PLoS One. 2020 Feb 14;15(2):e0228732. doi: 10.1371/journal.pone.0228732 (PMC7021317; doi:10.1371/journal.pone.0228732)
Supplement: S2 Table — (XLSX) [file pone.0228732.s002.xlsx]

## Sheet: Table 5
Lamb Number	Birth wt category	Sex	Birth wt.	Gest Age, d	Girth at umbilicus, cm	Height, cm	Plac wt. g	Age at necropsy,d	Necropsy wt.kg	BMD, g/cm	Body fat %	Fat:lean mass	BMD,slope	BMD,intercept	Bodyfat slope	Bodyfat intercept	PRF mass, g	PRF,g/kg fetus	Pl leptin	Pl adiponectin	Adiponectin:leptin	18s	PPAR/18s	G3PDH/18s	LPL/18s	FASN/18s	HSL/18s	Leptin/18s	adiponectin/18s	IGF-1/18s	IGF-2/18s	INSR/18s
9007	Control	M	6.18	143	42.5	34.5	685	777	151.3	1.449	41.6	0.743801	0.00901058	0.53141	0.247759	15.7624	3436	22.7098	24.884	4.82	193.73	0.0310057	28.695	28.134	20.796	11.888	61.021	27.744	31.874	30.533	16.895	21.699
9014	Control	M	5.65	144	40	33.5	504	776	141.85	1.325	43.7	0.812629	0.0083077	0.531096	0.300366	12.3796	3732	26.3095	27.118	5.142	189.672	0.0565167	34.855	15.407	20.898	21.313	26.555	46.815	36.89	24.737	13.455	20.812
9015	Control	M	6.42	144	38.5	37	480	774	150.95	1.445	42.2	0.765133	0.00948426	0.496003	0.345938	4.81394	4018	26.6181	18.2	6.582	361.648	0.0305191	26.132	21.945	19.823	26.089	24.945	18.325	22.773	32.177	24.468	14.996
9017	Control	M	5.8	144	40.4	33	564	774	145.55	1.241	51.5	1.12628	0.0075188	0.551827	0.363665	9.65065	4577	31.4462	15.171	4.003	263.876	0.0269842	25.901	27.243	21.412	16.864	37.748	23.003	24.948	22.271	20.171	16.109
9021	Control	M	5.3	145	42	31	396	774	140.35	1.396	44.2	0.829634	0.00855573	0.566268	0.276469	11.9619	2910	20.7339	26.02	4.491	172.598	0.0275231	30.235	16.427	21.141	28.032	29.844	19.426	24.23	24.981	22.064	17.506
9025	Control	M	5.5	144	39.2	32	420	776	151.8	1.442	43.1	0.79611	0.00808185	0.608687	0.275253	14.4546	2612	17.2069	28.791	3.689	128.135	0.0338889	17.972	31.562	18.788	8.565	9.419	8.137	9.515	28.424	20.61	15.382
9029	Control	M	5.7	146	41.5	36	900	773	144.95	1.254	44.5	0.83711	0.00659413	0.631877	0.300198	12.3639	2854	19.6895	25.769	5.525	214.48	0.0344452	20.459	24.253	13.647	10.243	20.087	13.272	16.285	22.456	15.618	17.118
9030	Control	M	6.04	146	41	35	580	774	152.55	1.515	44.1	0.831902	0.0093957	0.59769	0.282608	11.2946	3362	22.0387	39.377	4.787	121.59	0.0281413	31.423	24.234	21.284	27.174	50.09	26.342	33.084	38.877	29.252	14.406
9032	Control	M	5.75	145	39	36	560	775	150.85	1.381	45.4	0.874074	0.00790859	0.601846	0.339987	10.2957	4556	30.2022	19.599	4.089	208.729	0.0472174	25.552	14.886	19.259	21.92	35.65	27.151	23.261	14.903	7.919	13.225
9033	Control	M	5.78	145	42	33	475	774	146.8	1.389	41.4	0.741119	0.00869775	0.557351	0.281779	8.3658	3532	24.0599	19.092	3.336	174.751	0.0225074	39.97	23.899	25.102	29.816	67.2	27.031	32.553	29.425	25.552	16.851
9054	Control	M	6.15	143	40.3	36.5	672	772	143.6	1.261	39.2	0.674537	0.00609456	0.662478	0.209629	13.5882	2394	16.6713	17.648	4.232	240.455	0.0318855	39.378	21.95	23.561	32.395	58.892	30.016	41.466	33.925	33.004	26.841
9003	Control	F	5.28	142	38	33.25	443	770	111.35	0.944	44.1	0.82048	0.00310555	0.666866	0.245313	19.6738	2178	19.5599	27.618	4.098	148.381	0.0396127	13.603	22.325	17.149	6.972	5.112	7.668	5.272	16.937	19.651	16.323
9004	Control	F	3.82	142	36	30	342	770	112.25	1.104	45.1	0.852425	0.00537835	0.584407	0.218088	23.8916	1036	9.2294	29.696	4.326	145.706	0.0296239	17.892	30.661	13.225	9.731	9.094	10.262	9.895	29.534	32.517	18.292
9008	Control	F	5.01	143	42.5	34.5	510	769	109.1	1.005	43.3	0.793314	0.00408373	0.617832	0.198459	24.4109	666	6.10449	23	5.211	226.565	0.0352407	22.729	25.639	15.251	22.665	12.443	20.113	18.028	31.121	24.526	20.176
9010	Control	F	4.64	143	35.5	34	400	768	104.7	0.971	46.3	0.900539	0.00334569	0.657728	0.222494	23.496	1872	17.8797	25.42	4.613	188.903	0.0466252	16.985	25.738	18.463	10.19	14.964	13.749	12.763	18.802	17.561	14.449
9011	Control	F	6.66	144	44	36	390	769	112.65	1.031	45.1	0.859869	0.00496434	0.565738	0.268198	16.273	2464	21.8731	28.063	4.259	151.766	0.0526622	18.307	21.756	18.261	11.432	8.433	14.896	8.487	18.807	17.64	14.995
9012	Control	F	5.14	143	37	32.5	502	769	102.1	1.093	51.1	1.10014	0.00511348	0.599423	0.305814	20.4509	2152	21.0774	26.428	4.268	161.544	0.0318878	9.869	43.712	18.017	1.701	5.027	4.195	2.742	28.866	11.325	13.402
9024	Control	F	6.02	145	43	36	458	768	110.45	1.05	38.6	0.651348	0.00492782	0.556274	0.173798	22.1857	1546	13.9973	24.996	3.378	135.304	0.0265067	18.055	33.73	12.66	10.368	12.959	9.288	10.641	30.061	43.82	22.127
9060	Control	F	5.23	144	42	33.5	504	765	106.55	0.979	39.1	0.665258	0.00448431	0.55425	0.175314	22.6512	942	8.84092	17.229	3.37	195.589	0.0320126	21.923	26.202	15.414	17.219	10.499	8.527	12.494	38.491	45.653	19.905
9071	Control	F	5.05	142	40.5	33	450	763	120.25	0.992	47.3	0.931102	0.00337682	0.694992	0.283448	18.5728	2566	21.3389	25.307	4.315	170.553	0.0261621	17.279	31.38	14.463	9.011	16.264	20.579	13.083	28.231	36.144	13.749
9070§	Control	F	6.02	142	42.5	34	753	*		1.087	41	0.724434	0.00478636	0.615911	0.191002	19.9767	*	*	29.7	4.714	195.602	*	*	*	*	*	*	*	*	*	*	*
9009	ON-FGR	M	2.31	136	31	21	232	776	142.6	1.493	43	0.791817	0.00996917	0.504219	0.273366	9.98485	3142	22.0337	23.302	4.361	187.167	0.0385978	35.011	14.395	16.71	38.417	34.787	35.715	29.627	20.703	12.649	19.924
9022	ON-FGR	M	2.22	140	27.4	23.5	190	775	120.7	1.069	45.8	0.883777	0.00651406	0.485841	0.308597	12.1707	1960	16.2386	26.91	2.71	100.706	0.02929	29.353	24.314	16.323	14.367	31.929	23.475	22.553	19.196	21.35	19.59
9023	ON-FGR	M	3.3	140	35.6	27	392	774	129.5	1.175	48.9	1.00739	0.00620271	0.592949	0.293942	16.8627	2406	18.5792	25.996	4.284	164.833	0.039592	27.649	22.126	20.97	27.669	34.363	21.96	20.62	21.078	22.467	20.255
9056	ON-FGR	M	3.79	142	36	29.5	262	773	158.65	1.276	48.7	0.994599	0.00701963	0.550405	0.284994	14.8866	2778	17.5102	26.423	4.156	157.305	0.0369397	22.985	17.215	19.377	14.628	20.325	18.074	14.639	18.784	11.542	12.568
9058	ON-FGR	M	2.13	141	29.5	24.5	165	773	137.65	1.369	44.8	0.850375	0.00885126	0.499292	0.229879	18.8842	2658	19.3098	26.84	4.136	154.098	0.0355712	34.059	16.115	28.254	34.91	30.401	32.388	29.616	20.685	13.592	23.673
9063	ON-FGR	M	2.89	142	32.5	28	256	772	131.3	1.115	44.8	0.845499	0.00595798	0.499842	0.242495	14.5809	2916	22.2087	26.201	3.669	140.038	0.0240271	43.976	15.763	22.112	34.465	36.542	32.576	28.709	27.622	15.03	24.154
9072	ON-FGR	M	3.96	143	35.9	31	345	769	145.1	1.316	47.3	0.940802	0.00695076	0.619745	0.30998	11.4936	3724	25.6651	26.282	3.157	120.129	0.0304461	23.348	15.857	17.401	12.319	37.013	20.601	22.441	27.69	25.388	17.26
9002	ON-FGR	F	4.18	135	39.5	31.5	268	771	122.75	1.009	55	1.2866	0.00433679	0.562474	0.238842	27.3345	2560	20.8554	35.187	4.74	134.736	0.030587	20.409	43.564	16.527	12.18	9.88	14.345	10.505	32.955	41.594	18.213
9018	ON-FGR	F	2.8	138	32.1	24	204	770	95.6	1.054	46.9	0.922077	0.00446274	0.586452	0.224594	22.3039	2731	28.5669	24.626	5.161	209.575	0.0452634	28.454	18.978	16.238	19.486	18.125	30.738	21.401	16.421	14.168	25.425
9019	ON-FGR	F	1.82	139	*	22	168	770	92.55	0.903	49.1	1.00904	0.00403083	0.519781	0.262557	21.5625	1736	18.7574	29.536	6.145	208.093	0.0421508	25.474	19.835	19.873	14.012	19.072	22.087	17.675	19.6	18.583	20.499
9020	ON-FGR	F	3.93	139	34.4	29.75	314	770	91.8	0.947	46.8	0.919252	0.00424167	0.538277	0.322921	14.5722	2788	30.3704	26.591	4.239	159.421	0.0254603	33.507	17.77	23.231	19.539	40.624	31.135	27.757	22.078	35.399	20.746
9028	ON-FGR	F	3.34	139	35.4	28	312	765	104.75	0.941	54.5	1.26547	0.00394781	0.55241	0.318994	21.4911	2628	25.0883	30.334	3.751	123.673	0.0348128	25.522	25.19	23.145	17.893	27.059	24.085	19.658	23.229	17.226	18.418
9035	ON-FGR	F	2.33	138	29.5	23.5	320	769	102.4	0.932	50.9	1.08517	0.00510764	0.425999	0.242194	19.2227	4070	39.7461	30.078	3.585	119.222	0.0244988	18.481	42.75	17.008	5.831	10.825	8.162	7.068	28.133	25.338	16.334
9038	ON-FGR	F	3.88	139	37.2	32	322	766	113.9	0.953	50.6	1.07922	0.00390295	0.560411	0.238985	27.3266	2624	23.0378	16.717	6.358	380.491	0.03287	21.143	36.546	18.581	7.479	13.237	11.487	12.623	19.701	25.452	18.166
9045	ON-FGR	F	2.9	140	32.5	28	395	766	106.5	0.965	47.8	0.95534	0.00468544	0.522537	0.269322	17.7353	2052	19.2676	26.536	4.031	151.941	0.0207572	20.845	36.351	14.178	9.759	20.629	17.282	12.075	28.439	24.815	16.147
9046	ON-FGR	F	1.88	138	29	20	190	768	95.95	1	47.9	0.959886	0.00554835	0.48343	0.202492	25.511	996	10.3804	35.656	4.789	134.334	0.0303914	18.697	30.321	16.973	17.017	14.82	19.066	14.943	45.986	39.418	23.837
9048	ON-FGR	F	3.77	140	36	30.75	332	767	111.85	1.032	55.8	1.3319	0.0056717	0.458803	0.400387	11.8784	2841	25.4001	26.604	4.879	183.393	0.0408517	22.023	23.781	17.527	19.37	11.718	19.685	12.759	27.088	17.29	16.906
9050	ON-FGR	F	4.13	140	35	30	255	767	111.95	1.029	48.7	1.01219	0.00482034	0.571016	0.275055	20.9907	2649	23.6623	20.114	2.566	127.598	0.0314252	22.506	25.873	18.32	15.572	27.427	21.536	16.791	23.76	20.93	18.926
9055	ON-FGR	F	3.89	140	34.5	31	436	766	109.8	0.99	53.1	1.18489	0.0043668	0.581301	0.302889	21.4389	2091	19.0437	23.113	4.876	210.991	0.0373729	22.038	26.801	17.073	11.24	12.79	16.871	15.774	19.149	16.102	18.432
9062	ON-FGR	F	3.25	141	36	24	270	763	92.35	0.863	61.9	1.73384	0.00342667	0.536213	0.376922	25.1616	1965	21.2777	26.94	5.003	330.668	0.0278665	15.955	31.654	9.829	3.827	18.402	9.132	11.725	16.565	29.059	17.239
9073	ON-FGR	F	4.25	143	39	30.5	350	763	125.65	1.039	50.8	1.07753	0.00406389	0.649438	0.204314	28.8595	2586	20.581	41.831	3.791	90.6287	0.0266344	18.433	26.132	15.15	9.857	25.437	21.36	11.828	29.861	36.112	17.984
9074	ON-FGR	F	4.05	143	37.3	30	578	762	103.95	0.924	55.4	1.31387	0.00301404	0.625217	0.363126	17.9307	3020	29.0524	30.247	5.969	197.388	0.0322092	31.552	17.774	25.211	29.507	17.1069	25.289	19.556	27.092	22.807	24.589
9061§	ON-FGR	F	3.38	140	37	28.5	282	*		0.906	57.2	1.40946	0.00360207	0.564435	0.295788	25.0348	*	*	24.16	2.809	155.71	*	*	*	*	*	*	*	*	*	*	*
§ final DEXA and partial necropsy prior to final GTT
* missing data

## Sheet: Table 6
Lamb No	Sex	Birth wt category	Age at GTT	Fast NEFA	NEFA Slope (10 to30')	NEFA AUC120-180				Lamb No	Sex	Birth wt category	Age at GTT	Fast Glycerol	Glycerol Slope (10 to30')	Glycerol AUC120-180
9007	M	Control	07wks	0.169389	-0.00126	11.4968				9007	M	Control	07wks	51.82	0.1151	3269.04
9014	M	Control	07wks	0.124167	-0.00376	9.89861				9014	M	Control	07wks	67.6425	-1.0728	4345.35
9015	M	Control	07wks	0.081	-0.00076	5.80417				9015	M	Control	07wks	38.91	-0.2825	2774.54
9017	M	Control	07wks	0.1775	-0.00404	10.15				9017	M	Control	07wks	71.51	-1.0563	5840
9021	M	Control	07wks	0.448833	-0.02638	33.7681				9021	M	Control	07wks	93.6667	-2.8706	5283.86
9025	M	Control	07wks	0.217833	-0.00395	18.1306				9025	M	Control	07wks	52.87	-0.3543	3976.96
9029	M	Control	07wks	0.151111	-0.00183	4.14074				9029	M	Control	07wks	38.94	-0.3869	2150.96
9030	M	Control	07wks	0.184	-0.00495	5.42083				9030	M	Control	07wks	48.965	-1.1382	2688.13
9032	M	Control	07wks	0.308167	-0.00364	17.1319				9032	M	Control	07wks	100.917	-0.6019	6168.07
9033	M	Control	07wks	0.183	-0.00644	13.1833				9033	M	Control	07wks	78.03	-0.9471	5405.33
9054	M	Control	07wks	0.166167	-0.00959	12.0819				9054	M	Control	07wks	55.6467	-1.12923	4030.85
9003	F	Control	07wks	0.230833	-0.00566	12.5347				9003	F	Control	07wks	68.225	-1.046	4050.92
9004	F	Control	07wks	0.231667	-0.00855	13.9319				9004	F	Control	07wks	63.0533	-3.123	4921.14
9008	F	Control	07wks	0.181667	-0.00125	6.62778				9008	F	Control	07wks	73.555	-0.5703	2440.08
9010	F	Control	07wks	0.183167	-0.00278	15.3111				9010	F	Control	07wks	75.05	-2.0892	5777.12
9011	F	Control	07wks	0.238833	-0.00306	14.6347				9011	F	Control	07wks	73.1717	-1.5198	4794.24
9012	F	Control	07wks	0.124167	0.00268	15.2861				9012	F	Control	07wks	52.6	0.6097	5284.17
9024	F	Control	07wks	0.150167	-0.00423	9.54444				9024	F	Control	07wks	53.585	-1.2444	3107.46
9060	F	Control	07wks	0.173	-0.00569	8.84167				9060	F	Control	07wks	45.3867	-0.2032	3263.65
9070	F	Control	07wks	0.151	-0.00604	10.9167				9070	F	Control	07wks	55.0333	-0.7022	4359.31
9071	F	Control	07wks	0.126444	-0.00239	11.7338				9071	F	Control	07wks	55.1483	-0.4124	4554.97
9007	M	Control	106wks	0.7735	-0.01795	22.5389				9007	M	Control	106wks	92.545	-7.033	2691.69
9014	M	Control	106wks	0.505167	-0.011875	12.963				9014	M	Control	106wks	64.2467	-3.196	1799.41
9015	M	Control	106wks	0.509333	-0.0142	9.22315				9015	M	Control	106wks	82.7633	-1.359	1801.2
9017	M	Control	106wks	0.857667	-0.019225	21.8602				9017	M	Control	106wks	69.64	-3.5065	3068.72
9021	M	Control	106wks	0.672167	-0.00995	27.3769				9021	M	Control	106wks	65.1333	-3.6395	3315.09
9025	M	Control	106wks	0.545167	-0.003125	29.0796				9025	M	Control	106wks	58.0267	-1.931	2998.91
9029	M	Control	106wks	0.736667	-0.011725	21.0491				9029	M	Control	106wks	64.0067	-2.1455	2527.96
9030	M	Control	106wks	0.6035	-0.0195	19.1722				9030	M	Control	106wks	73.9167	-5.015	3496.13
9032	M	Control	106wks	0.758	0.004425	19.0972				9032	M	Control	106wks	63.1467	-4.1585	2969.13
9033	M	Control	106wks	0.320333	-0.01115	5.74815				9033	M	Control	106wks	56.2867	-0.8295	1416.24
9054	M	Control	106wks	0.561	-0.023025	14.5306				9054	M	Control	106wks	73.5467	-2.947	2265.85
9003	F	Control	106wks	0.432	-0.019675	20.8194				9003	F	Control	106wks	114.64	-3.173	5119.67
9004	F	Control	106wks	0.656333	-0.053175	23.412				9004	F	Control	106wks	146.7	-9.74575	5694.22
9008	F	Control	106wks	0.462167	-0.003675	21.7991				9008	F	Control	106wks	118.62	-0.9635	6376.67
9010	F	Control	106wks	0.45	0.003725	19.0444				9010	F	Control	106wks	92.84	1.356	4506
9011	F	Control	106wks	0.433167	-0.01855	12.8296				9011	F	Control	106wks	96.47	-2.949	3880.56
9012	F	Control	106wks	0.573667	-0.014775	18.0657				9012	F	Control	106wks	108.32	-3.8145	5114.67
9024	F	Control	106wks	0.648833	-0.0201	24.7954				9024	F	Control	106wks	98.0533	-4.371	5564.37
9060	F	Control	106wks	0.597167	-0.008575	6.86019				9060	F	Control	106wks	83.61	-0.089	2499.78
9070	F	Control	106wks	*	*	*				9070	F	Control	106wks	*	*	*
9071	F	Control	106wks	0.753667	0.003775	22.1296				9071	F	Control	106wks	126.607	-2.9725	5102.85
9007	M	Control	32wks	0.747	-0.01865	18				9007	M	Control	32wks	71.9667	-0.46	1743.52
9014	M	Control	32wks	0.754	-0.0132	22.6778				9014	M	Control	32wks	113.1	-1.505	2975
9015	M	Control	32wks	0.894333	-0.0108	12.8426				9015	M	Control	32wks	78.8333	-0.095	1818.15
9017	M	Control	32wks	1.46767	-0.04845	26.4352				9017	M	Control	32wks	134.367	-1.67	2992.41
9021	M	Control	32wks	1.42167	-0.02915	29.3185				9021	M	Control	32wks	108.2	-0.18	3488.33
9025	M	Control	32wks	1.055	-0.019	26.3556				9025	M	Control	32wks	111.433	-0.92	2838.7
9029	M	Control	32wks	0.977333	-0.02735	19.9593				9029	M	Control	32wks	89.2333	-0.605	2388.15
9030	M	Control	32wks	0.840333	-0.0264	20.4648				9030	M	Control	32wks	92.6333	-0.84	2489.26
9032	M	Control	32wks	1.381	-0.0432	23.5722				9032	M	Control	32wks	125.367	-1.17	1722.96
9033	M	Control	32wks	0.873333	-0.04425	23.4981				9033	M	Control	32wks	104.9	-3.115	2394.44
9054	M	Control	32wks	0.868	-0.04495	32.7778				9054	M	Control	32wks	103.4	-2.9	3490
9003	F	Control	32wks	0.631333	-0.02895	21.5593				9003	F	Control	32wks	79.5333	-2.665	2352.59
9004	F	Control	32wks	0.868333	-0.0387	28.5148				9004	F	Control	32wks	115.767	-2.565	2886.85
9008	F	Control	32wks	0.774667	-0.01985	14.113				9008	F	Control	32wks	63.1	-0.64	1227.78
9010	F	Control	32wks	0.992667	-0.02245	23.8741				9010	F	Control	32wks	81.8333	-1.43	2735.93
9011	F	Control	32wks	0.996667	-0.02625	21.813				9011	F	Control	32wks	105.533	-1.335	3118.7
9012	F	Control	32wks	0.414	-0.00455	6.12778				9012	F	Control	32wks	72.7333	0.32	2119.26
9024	F	Control	32wks	0.941667	-0.03075	19.8463				9024	F	Control	32wks	76.8333	-1.77	2067.04
9060	F	Control	32wks	0.876667	-0.02005	15.3685				9060	F	Control	32wks	101.333	-1.41	1654.81
9070	F	Control	32wks	0.745667	-0.0154	18.6463				9070	F	Control	32wks	156.133	-2.37	2377.04
9071	F	Control	32wks	0.657667	-0.0302	25.6741				9071	F	Control	32wks	121.133	-2.29	3777.59
9007	M	Control	60wks	0.936667	-0.0186262	20.5296				9007	M	Control	60wks	119.733	-2.07	1887.04
9014	M	Control	60wks	0.790333	-0.019471	18.1815				9014	M	Control	60wks	106.533	-2.17	2460.37
9015	M	Control	60wks	0.749333	-0.0138561	10.7926				9015	M	Control	60wks	70.9333	-0.525	1237.59
9017	M	Control	60wks	1.39633	-0.0273421	16.8815				9017	M	Control	60wks	137.033	-1.71	1675.37
9021	M	Control	60wks	1.24033	-0.0245664	18.7926				9021	M	Control	60wks	110.4	-2.02	1879.44
9025	M	Control	60wks	0.718333	-0.0188505	24.0815				9025	M	Control	60wks	59.7333	-2.32	2071.48
9029	M	Control	60wks	1.294	-0.0190262	16.95				9029	M	Control	60wks	102.633	-1.325	1812.04
9030	M	Control	60wks	0.940333	-0.0108766	8.32593				9030	M	Control	60wks	90.9	-0.595	1277.22
9032	M	Control	60wks	0.666333	-0.0189832	14.4426				9032	M	Control	60wks	69	-1.96	1869.44
9033	M	Control	60wks	0.556667	-0.0141495	13.2019				9033	M	Control	60wks	65.9333	-1.495	2075.37
9054	M	Control	60wks	0.725667	-0.0237589	17.1741				9054	M	Control	60wks	77.7333	-2.215	2210.93
9003	F	Control	60wks	0.716667	-0.0153607	14.7685				9003	F	Control	60wks	101.167	-1.9	1602.41
9004	F	Control	60wks	0.665333	-0.0161514	16.6593				9004	F	Control	60wks	71.8333	-2.335	1920.93
9008	F	Control	60wks	0.712	-0.00776822	18.2444				9008	F	Control	60wks	99.5333	-1.055	2440.37
9010	F	Control	60wks	0.610667	-0.0118879	16.8074				9010	F	Control	60wks	71.4333	-1.335	2257.04
9011	F	Control	60wks	0.660333	-0.0171196	16.6926				9011	F	Control	60wks	73	-1.845	2647.22
9012	F	Control	60wks	0.715	-0.01	11.7389				9012	F	Control	60wks	96.5333	-0.52	2203.98
9024	F	Control	60wks	0.656333	-0.0131009	12.8537				9024	F	Control	60wks	62.6	-0.5	1841.67
9060	F	Control	60wks	0.81	-0.0157533	10.6556				9060	F	Control	60wks	120.967	-1.305	3459.63
9070	F	Control	60wks	0.558667	-0.0115439	9.9463				9070	F	Control	60wks	106.133	-0.91	3612.04
9071	F	Control	60wks	0.862667	-0.013028	14.5963				9071	F	Control	60wks	135.767	-1.775	3894.07
9007	M	Control	85wks	0.267333	-0.01145	11.1176				9007	M	Control	85wks	44.63	-1.1285	1595.67
9014	M	Control	85wks	0.567833	-0.02095	15.7731				9014	M	Control	85wks	65.33	-1.94	2453.89
9015	M	Control	85wks	0.667	-0.0173	14.7417				9015	M	Control	85wks	67.9	-1.3055	1516.94
9017	M	Control	85wks	0.4165	-0.00725	5.04722				9017	M	Control	85wks	41.9133	-0.1315	942.481
9021	M	Control	85wks	0.367167	-0.0123	9.41019				9021	M	Control	85wks	55.7267	-1.7925	1687.02
9025	M	Control	85wks	0.252	-0.010075	13.5806				9025	M	Control	85wks	42.98	-1.1975	2237.78
9029	M	Control	85wks	0.41	-0.007725	5.56722				9029	M	Control	85wks	77.8433	1.8655	2278.15
9030	M	Control	85wks	0.5365	-0.018275	12.45				9030	M	Control	85wks	57.2733	-2.718	1692.48
9032	M	Control	85wks	0.371667	-0.01665	10.8435				9032	M	Control	85wks	51.5933	-1.9405	2405.93
9033	M	Control	85wks	0.280333	-0.0106	6.7787				9033	M	Control	85wks	26.4	-1.0275	1266.5
9054	M	Control	85wks	0.309167	-0.00535	2.92685				9054	M	Control	85wks	43.78	-0.027	1045.28
9003	F	Control	85wks	0.384333	-0.0145	17.7315				9003	F	Control	85wks	51.0933	-4.6595	3431.04
9004	F	Control	85wks	0.4675	-0.009725	11.2889				9004	F	Control	85wks	68.2867	-1.5235	2519.85
9008	F	Control	85wks	0.585833	-0.013625	21.4259				9008	F	Control	85wks	93.69	*	*
9010	F	Control	85wks	0.54075	-0.008925	16.0597				9010	F	Control	85wks	69.25	-2.2345	3450.78
9011	F	Control	85wks	0.654833	-0.025825	17.287				9011	F	Control	85wks	64.2133	-1.4125	2758.04
9012	F	Control	85wks	0.666167	-0.0126	12.888				9012	F	Control	85wks	77.9567	-0.843	3022.07
9024	F	Control	85wks	0.361667	-0.015725	12.1991				9024	F	Control	85wks	71.13	-2.9755	2975.5
9060	F	Control	85wks	0.359833	-0.01135	12.2843				9060	F	Control	85wks	65.4133	-0.6565	1541.98
9070	F	Control	85wks	0.207	-0.0097	21.275				9070	F	Control	85wks	67.9967	-4.206	3393.63
9071	F	Control	85wks	0.647333	-0.011325	10.6037				9071	F	Control	85wks	86.51	-1.8255	1423.78
9009	M	ON-FGR	07wks	0.632167	-0.02943	31.8361				9009	M	ON-FGR	07wks	71.7967	-1.5835	4500.28
9022	M	ON-FGR	07wks	0.610778	-0.02023	48.2269				9022	M	ON-FGR	07wks	116.495	-1.9414	8297.08
9023	M	ON-FGR	07wks	0.186	-0.0006	11.4542				9023	M	ON-FGR	07wks	59.6817	-0.3975	3790.49
9056	M	ON-FGR	07wks	0.312667	-0.00569	13.7153				9056	M	ON-FGR	07wks	65.5717	-0.7108	3576.32
9058	M	ON-FGR	07wks	0.17	-0.00025	12.2583				9058	M	ON-FGR	07wks	79.165	-3.47033	5845.32
9063	M	ON-FGR	07wks	0.316667	-0.00229	20.9694				9063	M	ON-FGR	07wks	49.5533	0.0342333	3641.42
9072	M	ON-FGR	07wks	0.308	-0.00982	24.9333				9072	M	ON-FGR	07wks	85.6783	-0.2301	6034.6
9002	F	ON-FGR	07wks	0.2825	-0.01124	16.3708				9002	F	ON-FGR	07wks	65.74	-3.09	5288.29
9018	F	ON-FGR	07wks	0.251333	-0.00189	15.8972				9018	F	ON-FGR	07wks	130.962	-3.7383	9545.53
9019	F	ON-FGR	07wks	0.1605	-0.00326	10.9542				9019	F	ON-FGR	07wks	103.913	-1.0818	5469.35
9020	F	ON-FGR	07wks	0.127833	-0.00206	10.0639				9020	F	ON-FGR	07wks	60.4217	-0.215	3955.86
9028	F	ON-FGR	07wks	0.109333	-0.00444	10.2389				9028	F	ON-FGR	07wks	61.6783	-1.515	4154.06
9035	F	ON-FGR	07wks	0.372833	-0.00076	22.5556				9035	F	ON-FGR	07wks	121.923	-3.5923	8657.31
9038	F	ON-FGR	07wks	0.372833	-0.00076	22.5556				9038	F	ON-FGR	07wks	145.265	-2.8137	6270.96
9045	F	ON-FGR	07wks	0.097	-0.00072	7.21667				9045	F	ON-FGR	07wks	53.44	-1.071	4673.25
9046	F	ON-FGR	07wks	0.134333	-0.0143205	9.83056				9046	F	ON-FGR	07wks	57.4983	-0.3962	4222.93
9048	F	ON-FGR	07wks	0.0548333	-0.00101	2.54306				9048	F	ON-FGR	07wks	35.9817	-0.2772	2425.9
9050	F	ON-FGR	07wks	0.385667	-0.00737	22.2403				9050	F	ON-FGR	07wks	114.958	-2.1059	7057.97
9055	F	ON-FGR	07wks	0.0818333	-0.00197	5.80139				9055	F	ON-FGR	07wks	73.2017	-0.4738	4892.07
9061	F	ON-FGR	07wks	0.2615	-0.01241	16.1125				9061	F	ON-FGR	07wks	52.6033	-0.2515	3998.89
9062	F	ON-FGR	07wks	0.1375	-0.00323	11.5958				9062	F	ON-FGR	07wks	45.265	-0.1072	3379.29
9073	F	ON-FGR	07wks	*	*	*				9073	F	ON-FGR	07wks	*	*	*
9074	F	ON-FGR	07wks	0.343	-0.00586	26.2167				9074	F	ON-FGR	07wks	80.6283	-1.209	6861.14
9009	M	ON-FGR	106wks	0.7205	-0.01775	26.4389				9009	M	ON-FGR	106wks	79.7667	-2.7595	2638.35
9022	M	ON-FGR	106wks	0.7325	-0.00405	30.1083				9022	M	ON-FGR	106wks	87.4567	-6.9725	3585.46
9023	M	ON-FGR	106wks	0.568333	-0.008125	18.4343				9023	M	ON-FGR	106wks	73.03	-3.5405	3342.5
9056	M	ON-FGR	106wks	0.864333	-0.0111	22.1565				9056	M	ON-FGR	106wks	95.3233	-3.5615	2736.31
9058	M	ON-FGR	106wks	0.9155	-0.0003	27.8111				9058	M	ON-FGR	106wks	96.0933	-3.253	3122.04
9063	M	ON-FGR	106wks	1.4035	-0.012325	44.9944				9063	M	ON-FGR	106wks	131.44	-2.9715	1877.56
9072	M	ON-FGR	106wks	0.817	-0.011375	24.9444				9072	M	ON-FGR	106wks	77.3533	-2.1045	2690.81
9002	F	ON-FGR	106wks	0.769333	-0.018925	23.2759				9002	F	ON-FGR	106wks	160.367	-2.818	4866.07
9018	F	ON-FGR	106wks	1.279	-0.000875	36.6333				9018	F	ON-FGR	106wks	236.877	-6.328	6861.13
9019	F	ON-FGR	106wks	1.1345	0.022175	37.3556				9019	F	ON-FGR	106wks	85.8267	-2.988	5160.74
9020	F	ON-FGR	106wks	0.6635	-0.011575	18.3889				9020	F	ON-FGR	106wks	61.91	-1.5255	1933.44
9028	F	ON-FGR	106wks	0.915333	-0.00775	29.5426				9028	F	ON-FGR	106wks	152.907	-4.8545	5324.6
9035	F	ON-FGR	106wks	1.1825	-0.01395	29.25				9035	F	ON-FGR	106wks	109.53	-1.877	2897.22
9038	F	ON-FGR	106wks	0.598333	-0.01825	26.5204				9038	F	ON-FGR	106wks	78.1133	-5.756	5014.98
9045	F	ON-FGR	106wks	0.680167	-0.012	26.738				9045	F	ON-FGR	106wks	141.333	-4.254	4830.98
9046	F	ON-FGR	106wks	0.876667	0.002125	38.1202				9046	F	ON-FGR	106wks	91.6467	-3.4095	5111.63
9048	F	ON-FGR	106wks	0.809667	-0.009425	22.7741				9048	F	ON-FGR	106wks	104.873	-4.177	4172.04
9050	F	ON-FGR	106wks	0.720333	-0.01045	21.6231				9050	F	ON-FGR	106wks	124.887	-2.64	3977.63
9055	F	ON-FGR	106wks	1.04633	-0.00715	29.0537				9055	F	ON-FGR	106wks	131.2	-2.2925	5366.44
9061	F	ON-FGR	106wks	*	*	*				9061	F	ON-FGR	106wks	*	*	*
9062	F	ON-FGR	106wks	0.794167	-0.004775	15.163				9062	F	ON-FGR	106wks	83.5233	-2.05654	4299.31
9073	F	ON-FGR	106wks	0.736667	-0.023225	25.3907				9073	F	ON-FGR	106wks	108.557	-4.231	4390.69
9074	F	ON-FGR	106wks	0.721333	-0.017975	20.6565				9074	F	ON-FGR	106wks	93.8767	-2.178	3507.63
9009	M	ON-FGR	32wks	1.159	-0.0317	24.8444				9009	M	ON-FGR	32wks	105.267	-0.095	2684.07
9022	M	ON-FGR	32wks	1.328	-0.02825	29.7778				9022	M	ON-FGR	32wks	142.433	-1.24	3423.7
9023	M	ON-FGR	32wks	1.128	-0.04095	24.4222				9023	M	ON-FGR	32wks	91.1333	-1.59	2892.04
9056	M	ON-FGR	32wks	1.26767	-0.04535	26.6074				9056	M	ON-FGR	32wks	127.667	-2.31	2431.85
9058	M	ON-FGR	32wks	1.23767	-0.0213	33.8852				9058	M	ON-FGR	32wks	126.067	-2.795	3796.3
9063	M	ON-FGR	32wks	1.67	-0.00055	60.35				9063	M	ON-FGR	32wks	171.163	-3.43	4936.31
9072	M	ON-FGR	32wks	1.40833	-0.04175	26.2259				9072	M	ON-FGR	32wks	123.133	-0.915	2299.26
9002	F	ON-FGR	32wks	0.650667	-0.02065	22.0019				9002	F	ON-FGR	32wks	80.1333	-1.04	2754.81
9018	F	ON-FGR	32wks	0.941333	-0.03255	25.7093				9018	F	ON-FGR	32wks	148.467	-1.085	3845.74
9019	F	ON-FGR	32wks	1.05133	-0.0237	21.6704				9019	F	ON-FGR	32wks	109.5	-2.26	2728.89
9020	F	ON-FGR	32wks	0.835	-0.0273	20.2667				9020	F	ON-FGR	32wks	93.33	-1.125	2668.72
9028	F	ON-FGR	32wks	1.764	-0.0442	36.6222				9028	F	ON-FGR	32wks	203.433	-5.335	4175.37
9035	F	ON-FGR	32wks	1.31867	-0.04925	23.5907				9035	F	ON-FGR	32wks	109.333	-2.83	2826.48
9038	F	ON-FGR	32wks	1.36733	-0.03955	26.487				9038	F	ON-FGR	32wks	146.167	-2.29	3266.85
9045	F	ON-FGR	32wks	0.933667	-0.0296	33.8019				9045	F	ON-FGR	32wks	110.167	-7.995	4635.19
9046	F	ON-FGR	32wks	1.23	-0.044	31.4556				9046	F	ON-FGR	32wks	139.4	-0.085	2991.67
9048	F	ON-FGR	32wks	0.838333	-0.04315	32.1648				9048	F	ON-FGR	32wks	105.6	-5.03	4168.44
9050	F	ON-FGR	32wks	1.16533	-0.0263	33.5815				9050	F	ON-FGR	32wks	133.067	-0.53	4346.85
9055	F	ON-FGR	32wks	0.897	-0.03955	41.1111				9055	F	ON-FGR	32wks	180.467	-4.69	5899.07
9061	F	ON-FGR	32wks	1.20733	-0.04655	44.5648				9061	F	ON-FGR	32wks	137.233	-5.61	5464.26
9062	F	ON-FGR	32wks	0.777	-0.0176	15.5556				9062	F	ON-FGR	32wks	116.233	-3.89	3185.37
9073	F	ON-FGR	32wks	0.766667	-0.02985	29.7519				9073	F	ON-FGR	32wks	98.4667	-1.755	3050.19
9074	F	ON-FGR	32wks	1.27967	-0.03205	21.0019				9074	F	ON-FGR	32wks	148.033	-1.42	2455.93
9009	M	ON-FGR	60wks	0.842667	-0.0191607	23.5074				9009	M	ON-FGR	60wks	73.3333	-2.595	2285.93
9022	M	ON-FGR	60wks	1.12533	-0.0310879	35.6426				9022	M	ON-FGR	60wks	134.367	-4.69	2785.19
9023	M	ON-FGR	60wks	0.852	-0.0211196	19.8056				9023	M	ON-FGR	60wks	81.6333	-2.4	2448.15
9056	M	ON-FGR	60wks	0.904667	-0.0226729	23.7574				9056	M	ON-FGR	60wks	88.9333	-3.7	2502.04
9058	M	ON-FGR	60wks	0.997	-0.0161551	38.7833				9058	M	ON-FGR	60wks	116.067	-4.52	2759.07
9063	M	ON-FGR	60wks	1.36	0.00524112	72.3				9063	M	ON-FGR	60wks	130.933	-5.73	5770.37
9072	M	ON-FGR	60wks	1.35367	-0.0291402	29.0796				9072	M	ON-FGR	60wks	141.3	-1.165	2630
9002	F	ON-FGR	60wks	0.619	-0.0114019	17.6				9002	F	ON-FGR	60wks	84.7	-1.765	2389.44
9018	F	ON-FGR	60wks	1.117	-0.0230168	29.7556				9018	F	ON-FGR	60wks	137.367	-3.68	3394.63
9019	F	ON-FGR	60wks	0.957	-0.00736075	36.7056				9019	F	ON-FGR	60wks	116.567	-4.73	4781.3
9020	F	ON-FGR	60wks	0.589	-0.017486	17.3611				9020	F	ON-FGR	60wks	70.4333	-2.02	1744.26
9028	F	ON-FGR	60wks	0.867	-0.0141121	19.1111				9028	F	ON-FGR	60wks	63.9	-2.18	2917.22
9035	F	ON-FGR	60wks	1.13533	-0.027957	26.2926				9035	F	ON-FGR	60wks	121.267	-2.155	2205.74
9038	F	ON-FGR	60wks	0.793667	-0.0288542	28.2352				9038	F	ON-FGR	60wks	104.833	-5.1	3658.7
9045	F	ON-FGR	60wks	0.961667	-0.0321701	25.0852				9045	F	ON-FGR	60wks	117.433	-6.1	3300.93
9046	F	ON-FGR	60wks	0.553667	-0.0147084	21.913				9046	F	ON-FGR	60wks	77.7333	-2.165	3054.26
9048	F	ON-FGR	60wks	0.835667	-0.0191963	17.363				9048	F	ON-FGR	60wks	106.367	-2.43	1625.74
9050	F	ON-FGR	60wks	0.85	-0.0201738	21.7833				9050	F	ON-FGR	60wks	111.567	-1.53	3481.85
9055	F	ON-FGR	60wks	0.658667	-0.0132673	17.1074				9055	F	ON-FGR	60wks	115.767	-2.87	4335.19
9061	F	ON-FGR	60wks	1.06433	-0.021572	21.8981				9061	F	ON-FGR	60wks	132.433	-1.85	1615.37
9062	F	ON-FGR	60wks	1.00267	-0.0243383	24.3574				9062	F	ON-FGR	60wks	95.3	-2.93	2322.22
9073	F	ON-FGR	60wks	0.738333	-0.0120243	25.9481				9073	F	ON-FGR	60wks	125.933	-3.785	6019.81
9074	F	ON-FGR	60wks	1.06667	-0.0274374	27.3852				9074	F	ON-FGR	60wks	139.967	-3.69	4920.19
9009	M	ON-FGR	85wks	0.613667	-0.017025	17.0852				9009	M	ON-FGR	85wks	48.6567	-2.374	1783.74
9022	M	ON-FGR	85wks	0.308667	-0.004875	6.66574				9022	M	ON-FGR	85wks	58.22	-0.526	1821.78
9023	M	ON-FGR	85wks	0.2195	-0.005575	6.88333				9023	M	ON-FGR	85wks	39.1633	-1.146	1547.2
9056	M	ON-FGR	85wks	0.485167	-0.011325	9.31019				9056	M	ON-FGR	85wks	64.8933	-0.818	2057.81
9058	M	ON-FGR	85wks	0.488667	-0.0066	10.5407				9058	M	ON-FGR	85wks	64.2133	-0.925	1787.2
9063	M	ON-FGR	85wks	0.599167	-0.00555	29.9907				9063	M	ON-FGR	85wks	71.1467	-3.0215	3143.85
9072	M	ON-FGR	85wks	0.419	-0.005475	15.95				9072	M	ON-FGR	85wks	67.5567	-3.003	2351.85
9002	F	ON-FGR	85wks	0.453167	-0.0079	14.6824				9002	F	ON-FGR	85wks	77.2	-3.86	4055.44
9018	F	ON-FGR	85wks	0.985167	-0.020275	20.4963				9018	F	ON-FGR	85wks	183.507	-3.0365	4796.19
9019	F	ON-FGR	85wks	0.816	-0.0152	26				9019	F	ON-FGR	85wks	93.5967	-2.407	3263.19
9020	F	ON-FGR	85wks	0.4985	-0.004875	11.0917				9020	F	ON-FGR	85wks	63.8833	-0.8865	1888.09
9028	F	ON-FGR	85wks	0.561333	-0.002175	17.012				9028	F	ON-FGR	85wks	74.3433	-2.0785	2888.76
9035	F	ON-FGR	85wks	0.7055	-0.025475	19.0417				9035	F	ON-FGR	85wks	79.4833	-3.1425	2910.76
9038	F	ON-FGR	85wks	0.318333	-0.015	9.45926				9038	F	ON-FGR	85wks	43.7	-2.4175	1824
9045	F	ON-FGR	85wks	0.4915	-0.0158	32.0111				9045	F	ON-FGR	85wks	69.32	-7.687	4352.5
9046	F	ON-FGR	85wks	0.671833	-0.008875	20.0509				9046	F	ON-FGR	85wks	80.3933	-2.383	3390.43
9048	F	ON-FGR	85wks	0.538833	-0.010625	11.3404				9048	F	ON-FGR	85wks	53.0267	-1.6	1519.46
9050	F	ON-FGR	85wks	0.521833	-0.007125	9.03426				9050	F	ON-FGR	85wks	51.87	-1.9	2319.78
9055	F	ON-FGR	85wks	0.513167	-0.007225	17.9796				9055	F	ON-FGR	85wks	76.9033	-3.957	3335.48
9061	F	ON-FGR	85wks	0.689	-0.0155	12.0111				9061	F	ON-FGR	85wks	109.367	-1.2525	2412.69
9062	F	ON-FGR	85wks	0.626833	-0.0081	14.8704				9062	F	ON-FGR	85wks	82.82	-1.904	3296.67
9073	F	ON-FGR	85wks	0.502667	-0.008375	19.6019				9073	F	ON-FGR	85wks	86.92	-2.8765	3469.78
9074	F	ON-FGR	85wks	0.794167	-0.0138	19.1491				9074	F	ON-FGR	85wks	129.363	-7.136	3905.87

## Sheet: Fig2a
			Plasma leptin ng/ml
Lamb No.	Birth wt category	Gender	Day 0	Day 7	Day 14	Day 21	Day 28	Day 35	Day 42	Day 49	Day 56	Day 63	Day 70	Day 77
9007	Control	M	3.338	8.445	7.434	4.611	4.698	5.779	4.891	4.77	6.614	5.801	4.586	4.282
9014	Control	M	0.38	5.502	2.135	2.388	2.02	2.505	4.307	3.352	4.627	4.813	4.437	4.876
9015	Control	M	0.56	6.445	2.977	3.117	2.353	2.238	3.294	2.254	1.796	1.315	1.984	2.265
9017	Control	M	0.64	3.234	2.381	1.387	1.255	1.516	0.807	1.466	1.124	1.112	1.162	1.148
9021	Control	M	0.897	4.035	4.118	3.609	3.283	3.266	3.534	3.975	3.904	3.307	1.512	2.753
9025	Control	M	0.539	2.264	2.407	2.631	2.902	2.979	2.728	3.17	2.191	2.619	2.921	2.931
9029	Control	M	0.88	3.854	3.717	2.452	2.149	1.936	2.974	2.586	1.932	1.926	2.042	3.243
9030	Control	M	0.519	3.478	2.251	1.964	1.722	1.189	1.619	3.916	1.729	2.443	0.884	1.675
9032	Control	M	0.724	2.621	2.079	2.84	2.111	1.47	2.028	1.153	1.174	1.724	1.217	1.509
9033	Control	M	1.027	2.037	2.505	1.8	0.972	1.832	2.338	2.034	1.623	1.779	1.072	1.26
9054	Control	M	0.516	11.06	9.72	8.251	4.93	2.995	4.278	3.297	2.977	2.58	2.45	4.591
9009	ON-FGR	M	0.626	1.818	2.062	2.236	1.526	1.083	1.558	0.997	0.916	1.986	1.687	2.203
9022	ON-FGR	M	0.1	2.178	1.108	1.57	2.289	2.011	1.33	1.931	1.21	1.123	1.076	1.355
9023	ON-FGR	M	2.299	6.771	5.989	4.239	3.805	4.492	4.719	4.982	4.511	3.932	4.652	4.556
9056	ON-FGR	M	0.463	3.15	4.069	3.318	3.153	4.39	2.399	3.024	2.611	3.723	4.477	1.898
9058	ON-FGR	M	0.129	2.769	4.039	2.437	3.033	4.712	4.716	5.738	5.46	8.077	5.373	6.13
9063	ON-FGR	M	0.1	3.238	4.942	2.357	2.723	2.355	2.183	2.413	2.897	3.99	2.764	2.031
9072	ON-FGR	M	0.1	6.407	2.757	2.824	3.645	4.511	4.701	4.664	5.227	3.858	4.647	6.099
9003	Control	F	1.545	4.473	5.129	4.807	5.541	6.381	4.807	6.712	5.55	7.5	5.145	3.513
9004	Control	F	4.05	6.223	8.814	7.24	9.027	8.74	8.189	5.381	11.082	8.861	9.556	9.554
9008	Control	F	0.806	4.449	3.647	4.497	4.404	3.711	4.121	4.925	4.715	5.428	5.481	3.746
9010	Control	F	0.309	4.733	6.088	4.256	10.12	5.787	12.641	11.191	9.102	5.873	5.958	8.447
9011	Control	F	0.927	3.139	2.603	2.712	2.917	2.056	3.949	2.155	3.379	2.807	3.228	4.888
9012	Control	F	1.124	4.668	2.756	8.812	2.099	2.471	4.106	3.396	6.089	3.731	3.652	4.062
9024	Control	F	0.498	6.713	2.68	2.326	4.495	3.233	3.969	6.478	5.42	4.728	4.415	3.19
9060	Control	F	1.382	7.403	4.904	3.158	3.718	3.238	2.428	2.01	2.92	1.914	2.711	3.226
9070	Control	F	0.691	14.129	11.652	9.398	10.755	11.624	10.313	11.513	13.861	1.612	4.336	11.556
9071	Control	F	1.346	4.592	6.597	12.3	6.989	12.579	7.29	8.045	8.913	7.347	8.159	8.235
9002	ON-FGR	F	0.638	4.332	8.741	2.605	3.945	4.813	4.728	6.619	9.49	7.57	10.164	5.766
9018	ON-FGR	F	0.592	3.307	4.418	3.297	3.978	7.199	8.18	6.143	6.331	9.313	12.822	8.981
9019	ON-FGR	F	*	0.944	3.814	3.25	1.697	4.163	9.928	9.291	12.366	10.929	12.39	14.882
9020	ON-FGR	F	1.115	2.491	3.537	2.672	2.35	2.555	3.403	3.834	5.652	4.476	3.884	4.381
9028	ON-FGR	F	1.326	11.203	8.96	9.656	6.983	8.692	9.059	7.584	10.089	8.949	7.419	8.35
9035	ON-FGR	F	0.574	5.606	5.791	3.406	3.312	5.09	4.943	2.542	3.4	4.583	12.327	1.37
9038	ON-FGR	F	1.497	4.899	8.793	7.713	7.941	6.685	6.639	5.413	4.119	5.845	5.677	4.136
9045	ON-FGR	F	0.409	2.668	2.58	2.496	2.701	2.367	1.653	2.532	2.787	4.691	3.849	4.601
9046	ON-FGR	F	0.303	1.535	3.292	1.991	4.384	8.505	14.504	9.865	2.709	5.369	8.977	6.173
9048	ON-FGR	F	0.316	2.512	3.048	2.62	2.351	3.91	1.688	1.182	1.589	0.953	0.597	1.049
9050	ON-FGR	F	0.358	2.647	2.735	2.065	1.577	2.163	2.343	1.955	2.872	2.526	4.48	4.167
9055	ON-FGR	F	0.1	5.182	1.856	2.456	2.858	0.519	0.87	3.985	5.366	6.548	7.316	5.769
9061	ON-FGR	F	2.092	4.441	6.31	5.977	7.493	6.697	9.432	8.677	6.11	8.857	7.449	8.314
9062	ON-FGR	F	0.679	5.752	5.106	5.432	2.24	1.956	2.536	3.364	4.912	4.798	2.935	5.244
9073	ON-FGR	F	0.405	2.15	7.95	14.276	8.433	7.619	6.775	10.007	9.186	11.072	7.856	10.985
9074	ON-FGR	F	0.462	10.299	8.661	8.887	6.982	10.906	10.686	14.128	3.247	11.553	8.461	10.162
*missing data

## Sheet: Fig2b
Lamb No.	Birth wt category	Gender	Age block, weeks		Leptin, ng/ml
9007	Control	M	0 to 11 wks		5.48454
9007	Control	M	12 to 22wks		5.507
9007	Control	M	23 to 38 wks		8.05091
9007	Control	M	40 to 64 wks		15.1915
9007	Control	M	66 to 89 wks		24.372
9007	Control	M	91 to 108 wks		25.9429
9014	Control	M	0 to 11 wks		3.541
9014	Control	M	12 to 22wks		5.04927
9014	Control	M	23 to 38 wks		9.43509
9014	Control	M	40 to 64 wks		15.2023
9014	Control	M	66 to 89 wks		24.766
9014	Control	M	91 to 108 wks		26.2823
9015	Control	M	0 to 11 wks		2.549
9015	Control	M	12 to 22wks		2.23
9015	Control	M	23 to 38 wks		3.17364
9015	Control	M	40 to 64 wks		7.1903
9015	Control	M	66 to 89 wks		16.9797
9015	Control	M	91 to 108 wks		20.8373
9017	Control	M	0 to 11 wks		1.41008
9017	Control	M	12 to 22wks		1.43
9017	Control	M	23 to 38 wks		2.49764
9017	Control	M	40 to 64 wks		7.137
9017	Control	M	66 to 89 wks		16.6502
9017	Control	M	91 to 108 wks		18.6097
9021	Control	M	0 to 11 wks		3.20685
9021	Control	M	12 to 22wks		2.74055
9021	Control	M	23 to 38 wks		4.75545
9021	Control	M	40 to 64 wks		10.5949
9021	Control	M	66 to 89 wks		21.4894
9021	Control	M	91 to 108 wks		27.0263
9025	Control	M	0 to 11 wks		2.67131
9025	Control	M	12 to 22wks		3.15264
9025	Control	M	23 to 38 wks		6.43891
9025	Control	M	40 to 64 wks		13.0472
9025	Control	M	66 to 89 wks		24.471
9025	Control	M	91 to 108 wks		26.3068
9029	Control	M	0 to 11 wks		2.51508
9029	Control	M	12 to 22wks		2.74536
9029	Control	M	23 to 38 wks		5.98345
9029	Control	M	40 to 64 wks		11.2891
9029	Control	M	66 to 89 wks		25.0668
9029	Control	M	91 to 108 wks		28.0495
9030	Control	M	0 to 11 wks		1.94908
9030	Control	M	12 to 22wks		2.59109
9030	Control	M	23 to 38 wks		7.15855
9030	Control	M	40 to 64 wks		10.4219
9030	Control	M	66 to 89 wks		27.1389
9030	Control	M	91 to 108 wks		33.5085
9032	Control	M	0 to 11 wks		1.71369
9032	Control	M	12 to 22wks		1.66273
9032	Control	M	23 to 38 wks		2.96336
9032	Control	M	40 to 64 wks		7.5805
9032	Control	M	66 to 89 wks		16.6906
9032	Control	M	91 to 108 wks		19.896
9033	Control	M	0 to 11 wks		1.72908
9033	Control	M	12 to 22wks		1.61209
9033	Control	M	23 to 38 wks		1.90555
9033	Control	M	40 to 64 wks		6.2455
9033	Control	M	66 to 89 wks		16.6624
9033	Control	M	91 to 108 wks		17.3591
9054	Control	M	0 to 11 wks		4.78446
9054	Control	M	12 to 22wks		4.42345
9054	Control	M	23 to 38 wks		4.28536
9054	Control	M	40 to 64 wks		4.5938
9054	Control	M	66 to 89 wks		16.5783
9054	Control	M	91 to 108 wks		19.2667
9009	ON-FGR	M	0 to 11 wks		1.58354
9009	ON-FGR	M	12 to 22wks		2.94991
9009	ON-FGR	M	23 to 38 wks		5.24536
9009	ON-FGR	M	40 to 64 wks		8.3649
9009	ON-FGR	M	66 to 89 wks		18.1994
9009	ON-FGR	M	91 to 108 wks		22.0202
9022	ON-FGR	M	0 to 11 wks		1.65917
9022	ON-FGR	M	12 to 22wks		4.38
9022	ON-FGR	M	23 to 38 wks		7.76045
9022	ON-FGR	M	40 to 64 wks		17.9288
9022	ON-FGR	M	66 to 89 wks		32.8682
9022	ON-FGR	M	91 to 108 wks		34.4465
9023	ON-FGR	M	0 to 11 wks		4.49423
9023	ON-FGR	M	12 to 22wks		3.82455
9023	ON-FGR	M	23 to 38 wks		7.75509
9023	ON-FGR	M	40 to 64 wks		14.0917
9023	ON-FGR	M	66 to 89 wks		25.0448
9023	ON-FGR	M	91 to 108 wks		25.4197
9056	ON-FGR	M	0 to 11 wks		3.18808
9056	ON-FGR	M	12 to 22wks		2.377
9056	ON-FGR	M	23 to 38 wks		4.238
9056	ON-FGR	M	40 to 64 wks		12.1646
9056	ON-FGR	M	66 to 89 wks		25.0698
9056	ON-FGR	M	91 to 108 wks		28.4022
9058	ON-FGR	M	0 to 11 wks		4.73623
9058	ON-FGR	M	12 to 22wks		5.74591
9058	ON-FGR	M	23 to 38 wks		9.51736
9058	ON-FGR	M	40 to 64 wks		16.3975
9058	ON-FGR	M	66 to 89 wks		25.1207
9058	ON-FGR	M	91 to 108 wks		25.5727
9063	ON-FGR	M	0 to 11 wks		2.89142
9063	ON-FGR	M	12 to 22wks		2.66191
9063	ON-FGR	M	23 to 38 wks		4.75764
9063	ON-FGR	M	40 to 64 wks		9.4446
9063	ON-FGR	M	66 to 89 wks		20.7115
9063	ON-FGR	M	91 to 108 wks		26.1002
9072	ON-FGR	M	0 to 11 wks		4.62225
9072	ON-FGR	M	12 to 22wks		4.25127
9072	ON-FGR	M	23 to 38 wks		4.96818
9072	ON-FGR	M	40 to 64 wks		10.7644
9072	ON-FGR	M	66 to 89 wks		22.1383
9072	ON-FGR	M	91 to 108 wks		26.7622
9003	Control	F	0 to 11 wks		5.11915
9003	Control	F	12 to 22wks		5.57473
9003	Control	F	23 to 38 wks		9.64955
9003	Control	F	40 to 64 wks		17.9776
9003	Control	F	66 to 89 wks		30.5838
9003	Control	F	91 to 108 wks		28.1158
9004	Control	F	0 to 11 wks		8.23423
9004	Control	F	12 to 22wks		15.314
9004	Control	F	23 to 38 wks		19.9645
9004	Control	F	40 to 64 wks		23.4121
9004	Control	F	66 to 89 wks		30.3125
9004	Control	F	91 to 108 wks		30.7295
9008	Control	F	0 to 11 wks		4.31885
9008	Control	F	12 to 22wks		6.61055
9008	Control	F	23 to 38 wks		13.0908
9008	Control	F	40 to 64 wks		17.1159
9008	Control	F	66 to 89 wks		25.2647
9008	Control	F	91 to 108 wks		23.744
9010	Control	F	0 to 11 wks		6.91269
9010	Control	F	12 to 22wks		4.27564
9010	Control	F	23 to 38 wks		9.60591
9010	Control	F	40 to 64 wks		14.4218
9010	Control	F	66 to 89 wks		26.4197
9010	Control	F	91 to 108 wks		26.9507
9011	Control	F	0 to 11 wks		3.111
9011	Control	F	12 to 22wks		3.78191
9011	Control	F	23 to 38 wks		7.33655
9011	Control	F	40 to 64 wks		14.9588
9011	Control	F	66 to 89 wks		34.1555
9011	Control	F	91 to 108 wks		30.876
9012	Control	F	0 to 11 wks		4.10131
9012	Control	F	12 to 22wks		5.55891
9012	Control	F	23 to 38 wks		12.5395
9012	Control	F	40 to 64 wks		18.8367
9012	Control	F	66 to 89 wks		31.1501
9012	Control	F	91 to 108 wks		28.4356
9024	Control	F	0 to 11 wks		3.957
9024	Control	F	12 to 22wks		3.81855
9024	Control	F	23 to 38 wks		8.75564
9024	Control	F	40 to 64 wks		10.4581
9024	Control	F	66 to 89 wks		29.6308
9024	Control	F	91 to 108 wks		28.6422
9060	Control	F	0 to 11 wks		3.27577
9060	Control	F	12 to 22wks		4.27045
9060	Control	F	23 to 38 wks		8.986
9060	Control	F	40 to 64 wks		12.0919
9060	Control	F	66 to 89 wks		23.0708
9060	Control	F	91 to 108 wks		17.9396
9070	Control	F	0 to 11 wks		9.48838
9070	Control	F	12 to 22wks		4.13491
9070	Control	F	23 to 38 wks		11.3081
9070	Control	F	40 to 64 wks		12.908
9070	Control	F	66 to 89 wks		32.5045
9070	Control	F	91 to 108 wks		29.7047
9071	Control	F	0 to 11 wks		7.74492
9071	Control	F	12 to 22wks		4.44073
9071	Control	F	23 to 38 wks		10.4668
9071	Control	F	40 to 64 wks		14.8539
9071	Control	F	66 to 89 wks		29.2363
9071	Control	F	91 to 108 wks		25.6152
9002	ON-FGR	F	0 to 11 wks		6.00746
9002	ON-FGR	F	12 to 22wks		5.44255
9002	ON-FGR	F	23 to 38 wks		10.7918
9002	ON-FGR	F	40 to 64 wks		22.7048
9002	ON-FGR	F	66 to 89 wks		35.3948
9002	ON-FGR	F	91 to 108 wks		37.3931
9018	ON-FGR	F	0 to 11 wks		6.65308
9018	ON-FGR	F	12 to 22wks		4.65055
9018	ON-FGR	F	23 to 38 wks		8.95609
9018	ON-FGR	F	40 to 64 wks		17.3566
9018	ON-FGR	F	66 to 89 wks		25.7582
9018	ON-FGR	F	91 to 108 wks		26.9251
9019	ON-FGR	F	0 to 11 wks		8.53642
9019	ON-FGR	F	12 to 22wks		6.136
9019	ON-FGR	F	23 to 38 wks		12.4865
9019	ON-FGR	F	40 to 64 wks		21.5773
9019	ON-FGR	F	66 to 89 wks		31.9398
9019	ON-FGR	F	91 to 108 wks		29.3199
9020	ON-FGR	F	0 to 11 wks		3.50846
9020	ON-FGR	F	12 to 22wks		3.19645
9020	ON-FGR	F	23 to 38 wks		6.44618
9020	ON-FGR	F	40 to 64 wks		16.6634
9020	ON-FGR	F	66 to 89 wks		27.5273
9020	ON-FGR	F	91 to 108 wks		21.5607
9028	ON-FGR	F	0 to 11 wks		7.929
9028	ON-FGR	F	12 to 22wks		8.81018
9028	ON-FGR	F	23 to 38 wks		15.9145
9028	ON-FGR	F	40 to 64 wks		19.8585
9028	ON-FGR	F	66 to 89 wks		35.085
9028	ON-FGR	F	91 to 108 wks		28.489
9035	ON-FGR	F	0 to 11 wks		4.40808
9035	ON-FGR	F	12 to 22wks		3.24318
9035	ON-FGR	F	23 to 38 wks		4.91882
9035	ON-FGR	F	40 to 64 wks		15.5552
9035	ON-FGR	F	66 to 89 wks		29.1425
9035	ON-FGR	F	91 to 108 wks		29.5838
9038	ON-FGR	F	0 to 11 wks		6.10162
9038	ON-FGR	F	12 to 22wks		6.23318
9038	ON-FGR	F	23 to 38 wks		9.70718
9038	ON-FGR	F	40 to 64 wks		12.5438
9038	ON-FGR	F	66 to 89 wks		23.1863
9038	ON-FGR	F	91 to 108 wks		18.4079
9045	ON-FGR	F	0 to 11 wks		2.96038
9045	ON-FGR	F	12 to 22wks		5.20609
9045	ON-FGR	F	23 to 38 wks		8.79864
9045	ON-FGR	F	40 to 64 wks		11.3417
9045	ON-FGR	F	66 to 89 wks		31.2018
9045	ON-FGR	F	91 to 108 wks		27.6219
9046	ON-FGR	F	0 to 11 wks		6.248
9046	ON-FGR	F	12 to 22wks		3.06645
9046	ON-FGR	F	23 to 38 wks		7.226
9046	ON-FGR	F	40 to 64 wks		16.3266
9046	ON-FGR	F	66 to 89 wks		28.9433
9046	ON-FGR	F	91 to 108 wks		29.9434
9048	ON-FGR	F	0 to 11 wks		1.75831
9048	ON-FGR	F	12 to 22wks		2.26418
9048	ON-FGR	F	23 to 38 wks		8.03791
9048	ON-FGR	F	40 to 64 wks		14.3031
9048	ON-FGR	F	66 to 89 wks		28.8725
9048	ON-FGR	F	91 to 108 wks		28.1495
9050	ON-FGR	F	0 to 11 wks		2.63677
9050	ON-FGR	F	12 to 22wks		3.91273
9050	ON-FGR	F	23 to 38 wks		8.568
9050	ON-FGR	F	40 to 64 wks		12.324
9050	ON-FGR	F	66 to 89 wks		25.9928
9050	ON-FGR	F	91 to 108 wks		20.9681
9055	ON-FGR	F	0 to 11 wks		4.20525
9055	ON-FGR	F	12 to 22wks		5.67255
9055	ON-FGR	F	23 to 38 wks		10.9358
9055	ON-FGR	F	40 to 64 wks		18.0295
9055	ON-FGR	F	66 to 89 wks		27.4157
9055	ON-FGR	F	91 to 108 wks		25.7372
9061	ON-FGR	F	0 to 11 wks		7.13769
9061	ON-FGR	F	12 to 22wks		7.15418
9061	ON-FGR	F	23 to 38 wks		12.9179
9061	ON-FGR	F	40 to 64 wks		16.6348
9061	ON-FGR	F	66 to 89 wks		24.0283
9061	ON-FGR	F	91 to 108 wks		24.1627
9062	ON-FGR	F	0 to 11 wks		3.94085
9062	ON-FGR	F	12 to 22wks		4.609
9062	ON-FGR	F	23 to 38 wks		9.31918
9062	ON-FGR	F	40 to 64 wks		16.8163
9062	ON-FGR	F	66 to 89 wks		27.6911
9062	ON-FGR	F	91 to 108 wks		26.9471
9073	ON-FGR	F	0 to 11 wks		8.0595
9073	ON-FGR	F	12 to 22wks		5.57882
9073	ON-FGR	F	23 to 38 wks		12.5875
9073	ON-FGR	F	40 to 64 wks		21.4611
9073	ON-FGR	F	66 to 89 wks		36.3151
9073	ON-FGR	F	91 to 108 wks		37.6131
9074	ON-FGR	F	0 to 11 wks		8.85638
9074	ON-FGR	F	12 to 22wks		7.00982
9074	ON-FGR	F	23 to 38 wks		13.393
9074	ON-FGR	F	40 to 64 wks		18.7157
9074	ON-FGR	F	66 to 89 wks		32.6497
9074	ON-FGR	F	91 to 108 wks		29.4201

## Sheet: Fig3
				NEFA relative to glucose bolus - 106 weeks of age														Glycerol relative to glucose bolus -106 weeks of age
Lamb Number	Sex	Birth wt cat	FGRD0-77	-30	-15	0	5	10	20	30	45	60	90	120	180		Lamb Number	-30	-15	0	5	10	20	30	45	60	90	120	180
9007	M	Control	7.3488	*	0.7075	0.8395	0.385	1.044	0.839	0.685	0.5385	0.493	0.3985	0.253	0.1945		9007	*	77.53	107.56	27.56	208.51	106.39	67.85	40.37	38.81	35.79	24.23	27.54
9014	M	Control	6.55097	0.472	0.515	0.5285	0.1365	0.677	0.551	0.4395	0.294	0.2455	0.1925	0.1525	0.15		9014	59.03	58.91	74.8	18.21	107.34	63.34	43.42	33.27	31.62	32.77	27.3	30.87
9015	M	Control	5.41732	0.4255	0.5	0.6025	0.5185	0.5275	0.3795	0.2435	0.1795	0.103	0.0455	0.027	0.1455		9015	63.82	85.26	99.21	73.15	64.66	47.32	37.48	35.93	40.43	27.77	29.95	50.29
9017	M	Control	5.39633	0.945	0.753	0.875	1.128	0.999	0.89	0.6145	0.4855	0.363	0.149	0.1025	0.061		9017	61.04	60.87	87.01	188.69	121.86	82.52	51.73	39.38	39.83	30.6	31.43	35.97
9021	M	Control	6.81206	0.6745	0.6595	0.6825	0.968	1.0505	0.974	0.8515	0.6665	0.499	0.256	0.179	0.1555		9021	55.83	70.49	69.08	163.01	138.95	90.73	66.16	46.46	41.13	33.07	44.8	37.54
9025	M	Control	7.74498	0.487	0.532	0.6165	0.7535	0.8135	0.807	0.751	0.6235	0.6945	0.5435	0.4125	0.3805		9025	42.84	58.21	73.03	116	102.63	84.17	64.01	49.22	69.23	42.92	37.63	32.02
9029	M	Control	7.15425	0.859	0.6845	0.6665	0.849	0.8235	0.7255	0.589	0.5175	0.4305	0.255	0.1635	0.172		9029	66.88	57.48	67.66	126.13	92.77	58.7	49.86	42.94	34.79	32.87	37.53	43.45
9030	M	Control	6.61392	0.4525	0.628	0.73	0.699	1	0.844	0.61	0.4175	0.1965	0.1905	0.0795	0.0175		9030	45.86	87.78	88.11	164.76	168.26	94.61	67.96	53.77	45.88	46.22	34.24	27.52
9032	M	Control	6.53868	0.6615	0.813	0.7995	0.6655	0.632	0.822	0.7205	0.498	0.4145	0.223	0.105	0.115		9032	46.2	71.61	71.63	152.11	146.17	97.91	63	33.2	40.82	28.91	16.8	18.67
9033	M	Control	6.35195	0.25	0.332	0.379	0.372	0.3915	0.2895	0.1685	0.09	0.0195	0.024	*	*		9033	49.18	57.03	62.65	61.59	50.48	38.28	33.89	29.11	26.43	26.18	21.36	23.89
9054	M	Control	7.74997	0.608	0.5435	0.5315	0.8825	0.877	0.6	0.4165	0.194	0.087	0.0735	0.0225	0.0235		9054	65.72	80.75	74.17	146.18	100.66	55.14	41.72	33.39	27.56	29.81	22.61	24.33
9009	M	ON-FGR	15.2864	0.598	0.804	0.7595	1.172	0.945	0.8515	0.59	0.634	0.498	0.3095	0.2665	0.213		9009	60.15	99.23	79.92	140.39	98.53	66.06	43.34	48.43	37.59	30.78	49.7	39.85
9022	M	ON-FGR	13.1216	0.6305	0.608	0.959	0.262	1.1595	1.16	1.0785	0.7755	0.787	0.462	0.2175	0.25		9022	43.65	52.23	166.49	21.13	240.37	168.86	100.92	56.73	45.12	43.67	28.56	27.48
9023	M	ON-FGR	9.54349	0.595	0.539	0.571	0.6185	0.656	0.603	0.4935	0.43	0.4635	0.3055	0.209	0.1075		9023	66.67	68.81	83.61	148.41	131.2	82.82	60.39	59.16	58.42	48.3	42.11	43.87
9056	M	ON-FGR	10.0264	0.747	0.942	0.904	0.8525	0.8355	0.8015	0.6135	0.461	0.3745	0.365	0.297	0.252		9056	72.04	113.64	100.29	145.38	125.75	72.88	54.52	37.99	35.44	46.4	32.37	37.13
9058	M	ON-FGR	15.5905	0.837	0.8375	1.072	0.8805	0.942	0.8865	0.936	0.595	0.5995	0.389	0.4205	0.2725		9058	73.01	67.89	147.38	153.72	133.59	88.92	68.53	42.75	42.5	30.08	68.27	29.7
9063	M	ON-FGR	11.4412	1.0915	1.564	1.555	1.661	1.724	1.4555	1.4775	1.1975	0.8785	0.553	0.3495	0.206		9063	113.49	138.32	142.51	150.29	104.34	57.3	44.91	33.54	25.01	20.07	14.66	19.28
9072	M	ON-FGR	7.95094	0.861	0.696	0.894	0.927	0.9075	0.8365	0.68	0.572	0.4435	0.292	0.352	0.2965		9072	68.31	53.88	109.87	154.47	94.08	63.44	51.99	41.19	37.35	34.41	47.31	37.46
9003	F	Control	7.33471	0.357	0.4255	0.5135	0.774	0.83	0.5725	0.4365	0.3405	0.294	0.3245	0.344	0.2635		9003	98.33	114	131.59	206.27	158.48	117.08	95.02	97.98	77.57	89.59	110.42	83.77
9004	F	Control	8.61244	0.497	0.8245	0.6475	0.7935	1.5945	0.5165	0.531	0.393	0.3255	0.216	0.2625	0.238		9004	98.08	226.38	115.64	222.43	305.67	105.25	110.755	92.055	86.72	81.94	97.5	69.34
9008	F	Control	7.72222	0.42	0.4475	0.519	0.621	0.592	0.5345	0.5185	0.4745	0.561	0.441	0.367	0.2765		9008	107.6	120.63	127.63	191.29	157.89	144.01	138.62	146.27	178.24	118.02	101.94	90.14
9010	F	Control	8.77743	0.334	0.5525	0.4635	0.863	0.5885	0.4315	0.663	0.3475	0.389	0.24	0.168	0.1875		9010	76.61	105.55	96.36	212.42	122.82	85.8	149.94	74.55	83.9	56.84	58.86	58.79
9011	F	Control	5.50681	0.517	0.3545	0.428	0.6455	0.6055	0.3645	0.2345	0.155	0.134	0.103	0.1025	0.398		9011	106.55	86.75	96.11	164.87	131.43	85.57	72.45	67.85	65.29	52.92	58.99	95.6
9012	F	Control	6.4455	0.54	0.6265	0.5545	0.7035	0.8625	0.51	0.567	0.404	0.2905	0.2045	0.1605	0.123		9012	106.36	112.9	105.7	217.04	209.97	116.24	133.68	98.98	81.26	62.73	50.29	58.77
9024	F	Control	5.99301	0.697	0.6135	0.636	1.0585	1.0335	1.0135	0.6315	0.4285	0.33	0.2405	0.183	0.193		9024	95.38	94.5	104.28	233.49	206.16	166.69	118.74	83.35	81.8	82.28	59.87	67.26
9060	F	Control	7.52899	0.5665	0.6105	0.6145	0.4805	0.3705	0.291	0.199	0.112	0.081	0.0265	0.027	0.2445		9060	79.02	93.63	78.18	86.33	61.5	65.42	59.72	53.05	45.71	38.54	48.43	74.87
9071	F	Control	7.24187	0.66	0.847	0.754	0.798	0.7	0.645	0.7755	0.49	0.577	0.2665	0.218	0.267		9071	106.07	147.73	126.02	206.58	201.13	125.79	141.68	90.11	100.61	63.43	52.94	62.85
9002	F	ON-FGR	9.42748	0.4775	0.6065	1.224	0.857	0.879	1.05	0.5005	0.421	0.381	0.2995	0.302	0.269		9002	94.48	109.15	277.47	174	147.3	180.03	90.94	91.32	92.24	81.4	91.44	87.59
9018	F	ON-FGR	9.6475	1.6405	1.0765	1.12	1.1115	1.217	1.263	1.1995	1.2175	0.7715	0.3755	0.3875	0.33		9018	395.01	186.29	129.33	307.46	302.95	227.06	176.39	120.38	84.06	76.32	95.94	81.32
9019	F	ON-FGR	16.2195	0.8895	0.9575	1.048	0.5815	0.8105	1.14	1.254	1.176	1.0405	0.7205	0.636	0.4995		9019	84.83	80.18	92.47	166.96	179.35	174.13	119.59	87.63	75.49	60.5	85.64	65.47
9020	F	ON-FGR	7.02885	0.665	0.6035	0.722	0.805	0.783	0.662	0.5515	0.3605	0.2855	0.192	0.144	0.19		9020	53.28	64.14	68.31	115.88	67.48	48.14	36.97	29.1	25.17	24.48	23.89	38.82
9028	F	ON-FGR	9.14146	0.7705	0.8345	1.141	1.03	0.994	0.8865	0.839	0.6455	0.6115	0.363	0.495	0.3685		9028	104.68	136.68	217.36	221.14	200.37	124	103.28	81.115	93.86	79.77	122.23	85.57
9035	F	ON-FGR	12.0785	1.1345	1.2915	1.1215	1.207	1.1865	0.9505	0.9075	0.6875	0.6475	0.3305	0.2665	0.264		9035	89.71	131.79	107.09	145.06	110.74	67.96	73.2	57.58	54.72	41.15	36.59	44.03
9038	F	ON-FGR	9.76369	0.664	0.5755	0.5555	0.9675	1.008	0.8265	0.643	0.5275	0.406	0.2935	0.319	0.381		9038	78.52	77.81	78.01	268.64	191.85	115.03	76.73	59.35	52.2	55.7	76.14	85.17
9045	F	ON-FGR	10.6359	0.5375	0.682	0.821	0.9775	0.941	0.9235	0.701	0.598	0.5085	0.2705	0.266	0.307		9045	93.48	114.68	215.84	243.14	191.48	123.82	106.4	76.53	72.41	53.8	59.74	83.59
9046	F	ON-FGR	14.3479	0.8925	0.8355	0.902	1.0095	1.071	1.1835	1.1135	1.005	0.9115	0.5555	0.4295	0.4593		9046	84.68	91.08	99.18	219.75	179.15	155.61	110.96	94.51	71.47	49.99	65.64	64.66
9048	F	ON-FGR	8.86355	0.8305	0.7305	0.868	0.8865	0.8675	0.833	0.679	0.5055	0.437	0.2495	0.2205	0.2305		9048	73.67	87.6	153.35	191.14	168.23	121.78	84.69	70.29	57.29	52.08	53.19	57.15
9050	F	ON-FGR	8.00918	0.653	0.752	0.756	0.908	0.798	0.725	0.589	0.4405	0.365	0.28	0.256	0.251		9050	119	133.13	122.53	178.46	127.67	103.72	74.87	71.72	63.86	67.82	76.71	76.03
9055	F	ON-FGR	9.35132	0.9525	1.049	1.1375	1.0825	0.9685	0.9245	0.8255	0.642	0.6	0.43	0.4245	0.3785		9055	117.59	136.35	139.66	233.85	159.88	133.65	114.03	98.6	98.4	96.55	76.16	86.04
9062	F	ON-FGR	10.0699	0.886	0.8365	0.66	0.593	0.4675	0.325	0.372	0.4465	0.452	0.3375	0.2725	0.2575		9062	87.6	80.05	82.92	129.99	131.36	116.09	125.75	101.42	76.3	52.39	53.55	70.55
9073	F	ON-FGR	8.3728	0.727	0.708	0.775	0.854	1.0795	0.7895	0.615	0.4425	0.3545	0.4005	0.4115	0.36		9073	96.24	104.92	124.51	162.39	167.01	101.22	82.39	76.98	70.35	94.75	71.68	72.11
9074	F	ON-FGR	9.2769	0.679	0.719	0.766	0.9445	0.8585	0.705	0.499	0.3605	0.2855	0.2355	0.246	0.305		9074	86.36	93.04	102.23	145.94	111.96	82.61	68.4	63.71	59.39	63.89	66.76	62.59
